# Supplementary material for: Phased diploid genome assemblies and pan-genomes provide insights into the genetic history of apple domestication
Source: Nat Genet. 2020 Nov 2;52(12):1423–32. doi: 10.1038/s41588-020-00723-9 (PMC7728601; doi:10.1038/s41588-020-00723-9)
Supplement: Supplementary file 3 — Supplementary Tables 1–14. [file 41588_2020_723_MOESM3_ESM.xlsx]

## Sheet: TableS1
Supplementary Table 1 DNA and RNA-Seq libraries used for genome assembly and gene prediction. Coverage is calculated based on the estimated haploid genome size of 710 Mb (Zhang et al. 2019 Nature Commun 10:1494).
	Gala	M. sieversii	M. sylvestris
Genomic library
Illumina paired-end library
Library1
Insert size	450-470 bp	450-470 bp	450-470 bp
Total read pair (#)	251656148	275854321	320657672
Total base (bp)	132296584224	145041249716	169398292450
Coverage	186.3 ×	204.3 ×	238.6 ×
Library2
Insert size	700- 800bp	700- 800bp	700- 800bp
Total read pair (#)	203482604	206867670	181659039
Total base (bp)	64804897119	65904630287	54272782978
Coverage	91.3 ×	72.8 ×	76.4 ×
Illumina mate-pair library
Library1
Insert size	2-4 kb	2-4 kb	2-4 kb
Total read pair (#)	172813568	229598136	184632955
Total base (bp)	51668752000	68562613305	55118924812
Coverage	72.8 ×	96.6 ×	77.6 ×
Library2
Insert size	5-7 kb	5-7 kb	5-7 kb
Total read pair (#)	168505480	209349601	159063730
Total base (bp)	50381729140	62544676919	47498606367
Coverage	71.0 ×	88.1 ×	66.9 ×
Library3
Insert size	8-10 kb	8-10 kb	8-10 kb
Total read pair (#)	148260485	182342862	194707893
Total base (bp)	44325817700	54466019564	58144797073
Coverage	62.4 ×	76.7 ×	81.9 ×
10X Chromium Data
Total read pair (#)	526059140	521624993	192963084
Total base (bp)	158555846290	157209202640	57888925200
Coverage	223.3 ×	221.4 ×	81.5 ×
Total coverage (short reads)	707.1 ×	759.9 ×	622.9 ×
PacBio HiFi long reads
Mean read length (bp)	12397	11688	12832
Total read pair (#)	4,662,852‬	3,690,060‬‬	2033634
Total base (bp)	57811701615	43,126,266,022‬	26140820359
Coverage	81.4 x	60.7 x	36.8 x
Total coverage	788.5‬ ×	840.6‬ ×	659.8 ×
RNA-Seq library
Library 1 (flesh)
Total reads (#)	28755550	26655033
Total base (bp)	2904310550	2692158333
Library 2 (flower)
Total reads (#)	27203427	25069270
Total base (bp)	2747546127	2531996270
Library 3 (leaf)
Total reads (#)	24865303	25069270
Total base (bp)	2511395603	2531996270
Library 4 (skin)
Total reads (#)	27367083	30409950
Total base (bp)	2764075383	3071404950
Library 5 (pool of above tissues)
Total read pairs (#)			210988727
Total base (bp)			63296618100

## Sheet: TableS2
Supplementary Table 2 Statistics of apple genome assemblies
	GDDH13 (v1.1)	HFTH1	With Illumina and 10x			With Illumina, 10x and PacBio HiFi
			Gala	M. sieversii	M. sylvestris	Gala	M. sieversii	M. sylvestris
Estimated heterozygosity rate	Homozygous	Homozygous	0.01282	0.0085	0.01053	0.01282	0.0085	0.01053
Haploid consensus size (Mb)	643.2	660.5	665.7	669.9	678.8	652.4	667.7	661.1
Contig (#)	2150	502	20781	18581	20633	7560	6703	5144
Contig N50 (bp)	620000	6988120	62069	70391	126979	2317231	3483045	18878997
Max contig length (bp)	2368170	18010640	408614	458005	989395	29855514	14355387	49357370
Scaffold (#)	1081	NA	1145	926	8451	877	506	3100
Scaffold N50 (bp)	5558000	NA	6108002	6295316	21763032	23924958	16839475	35683067
Max scaffold length	NA	NA	23695802	24002767	41266440	38215415	34030144	55646331
Gaps (#)	NA	NA	19636	17655	12182	6682	6193	2043
Scaffolds anchored (%)	96.1	NA	96.8	97.4	96	96.7	97.8	96.7
Chromosome with telomere found at both ends (#)	0	7	—	—	—	7	1	5
Chromosome with telomere found at one end (#)	8	8	—	—	—	5	8	8
Diploid genome size (bp)	—	—	1247597090	1302838467	1284413517	1311623508	1323434086	1309264564
Contig (#)	—	—	161055	112068	74776	118849	50832	53436
Contig N50 (bp)	—	—	34754	43176	114110	144199	1233539	1942904
Max contig length	—	—	312406	618660	861590	6630327	6619014	18807287
Scaffolds (#)	—	—	108259	63861	54408	94713	44462	46260
Scaffold N50 (bp)	—	—	3165832	3657899	4174861	3307266	3833162	4295302
Max scaffold length	—	—	19101695	17048908	26115821	20876489	16940064	31614455
Gaps (#)	—	—	52796	48207	20368	24151	6367	7251
Haplome A size (bp)	—	—	629908099	656518991	623169114	657696253	661956187	627665831
Haplome B size (bp)	—	—	545932066	593754013	570282967	577209808	608988016	601478285
BUSCO completeness of haploid assembly (%)	97.4	98.2	97.3	96.6	97.5	97.9	97.9	97.9
BUSCO completeness of diploid assembly (%)	—	—	—	—	—	97.7	97.7	97.7
Repeat content of haploid assembly (%)	57.3	59.78	58.73	58.99	55.74	58.72	59.36	59.31
Protein coding genes in haploid assembly (#)	45116	44677	—	—	—	45352	45210	45199
Supported by RNA-Seq reads	NA	NA	—	—	—	38543	38681	38910
Supported by homolgy	NA	NA	—	—	—	45113	44870	44753
Supported by either homolgy or RNA-Seq reads	NA	NA	—	—	—	45352	45206	45171
Protein coding genes in diploid assembly (#)	—	—	—	—	—	90507	90147	90193
Supported by RNA-Seq reads	—	—	—	—	—	65283	65825	62782
Supported by homolgy	—	—	—	—	—	90368	90147	89640
Supported by either homolgy or RNA-Seq reads	—	—	—	—	—	90434	90147	90193
Source	Daccord et al., 2017	Zhang et al., 2019	This study	This study	This study	This study	This study	This study

## Sheet: TableS3
Supplementary Table 3 NLR proteins encoded by different apple assemblies
	GDDH13	HFTH1	Gala	M. sieversii	M. sylvestris
Total NLR genes	514	170	562	365	457
#Singletons	128	60	130	105	140
#Clusters	110	34	112	84	92
#Genes in cluster	386	110	432	260	317
Cluster size (mean)	3.51	3.24	3.86	3.1	3.45
Cluster size (max)	15	9	15	13	13
#Clusters on chromosome
Chr01	3	0	2	1	2
Chr02	15	3	14	9	12
Chr03	8	5	7	8	9
Chr04	2	1	5	0	2
Chr05	13	3	12	9	9
Chr06	3	3	3	2	3
Chr07	12	3	10	10	12
Chr08	8	3	8	9	3
Chr09	4	2	4	2	3
Chr10	6	1	7	8	7
Chr11	14	5	12	9	10
Chr12	1	1	5	3	4
Chr13	0	0	1	0	1
Chr14	2	1	4	4	2
Chr15	7	1	4	3	3
Chr16	1	0	0	2	2
Chr17	4	2	7	2	4
%heterogeneous NLR gene pairs	0.54687	0.315789	0.361111	0.5	0.526316
%head-to-head arrangement	0.046875	0.0526316	0.0555556	0.0434783	0.157895

## Sheet: TableS4
Supplementary Table 4 Structure variations (SVs) and single-nucleotide polymorphisms (SNPs) in different comparisons of apple assemblies. Variants causing framshit, start codon loss, stop codon gain or loss, changes of splicing sites are considered to have ORF disruption effect.
	SNP	Indel	Inversion
Gala
between haplomes
total variants	2929832	401893	330
variants affecting transcripts	173966	9527	76
genes with ORF disrupted	2151	5362	99
total genes with ORF disrupted	5885
hemizygous genes	289
with GDDH13
total variants	2392029	413350	324
variants affecting transcripts	140807	10727	138
genes with ORF disrupted	1803	4833	251
total genes with ORF disrupted	5289
with HFTH1
total variants	3260700	464386	459
variants affecting transcripts	183704	10308	183
genes with ORF disrupted	2434	5544	285
total genes with ORF disrupted	6441
with M. sieversii
total variants	3850728	530320	456
variants affecting transcripts	214961	11539	157
genes with ORF disrupted	2846	6428	198
total genes with ORF disrupted	7410
with M. sylvestris
total variants	4292102	579792	558
variants affecting transcripts	240759	12619	207
genes with ORF disrupted	3259	7065	280
total genes with ORF disrupted	8217
M. sieversii
between haplomes
total variants	2387290	363464	202
variants affecting transcripts	126905	7415	77
genes with ORF disrupted	1827	4342	102
total genes with ORF disrupted	5124
hemizygous genes	362
with HFTH1
total variants	3912847	552073	494
variants affecting transcripts	210793	11945	156
genes with ORF disrupted	2773	6477	184
total genes with ORF disrupted	7347
with GDDH13
total variants	3904631	570662	405
variants affecting transcripts	213153	13867	162
genes with ORF disrupted	2737	6794	225
total genes with ORF disrupted	7546
with M. sylvestris
total variants	5288955	682167	717
variants affecting transcripts	282564	14144	251
genes with ORF disrupted	3566	7968	294
total genes with ORF disrupted	9073
M. sylvestris
between haplomes
total variants	2591444	364605	343
variants affecting transcripts	166714	10153	150
genes with ORF disrupted	2425	5437	202
total genes with ORF disrupted	6191
hemizygous genes	259
to HFTH1
total variants	4233342	580684	602
variants affecting transcripts	265754	15253	259
genes with ORF disrupted	3678	7937	329
total genes with ORF disrupted	8962
to GDDH13
total variants	3923134	570583	486
variants affecting transcripts	250614	17163	222
genes with ORF disrupted	3530	7970	303
total genes with ORF disrupted	8802

## Sheet: TableS5
Supplementary Table 5 Repeat sequences in the apple assemblies
Class	Gala		M. sieversii		M. sylvestris		GDDH13		HFTH1
	Length (bp)	Proportion (%)	Length (bp)	Proportion (%)	Length (bp)	Proportion (%)	Length (bp)	Proportion (%)	Length (bp)	Proportion (%)
DNA
Academ-H	0	0	36706	0.0001	0	0	0	0	0	0
CMC-EnSpm	804425	0.0012	362087	0.0005	673962	0.001	0	0	0	0
Crypton-F	0	0	0	0	17680	0	0	0	0	0
DTA	14296208	0.022	16742444	0.0252	17050002	0.0258	13779766	0.0221	14642239	0.0222
DTC	14057601	0.0216	16850096	0.0253	14128664	0.0214	15452887	0.0247	13772227	0.0209
DTH	14364169	0.0221	14724570	0.0221	14571114	0.0221	14844313	0.0238	15013083	0.0228
DTM	26543042	0.0408	22340718	0.0336	25175435	0.0381	23913855	0.0383	26548728	0.0403
DTT	881383	0.0014	729328	0.0011	1234666	0.0019	635592	0.001	849762	0.0013
Dada	3502	0	0	0	0	0	0	0	0	0
Helitron	13293276	0.0204	13570263	0.0204	18148243	0.0275	11043264	0.0177	10251336	0.0155583
MULE-MuDR	542806	0.0008	360795	0.0005	0	0	0	0	0	0
Maverick	0	0	0	0	30944	0	0	0	0	0
PiggyBac	0	0	0	0	42742	0.0001	0	0	0	0
PIF-ISL2EU	0	0	9792	0	0	0	0	0	0	0
TcMar-Fot1	0	0	6489	0	0	0	0	0	0	0
TcMar-Pogo	32916	0.0001	53729	0.0001	97722	0.0001	0	0	0	0
Unknown	324877	0.0005	202670	0.0003	454383	0.0007	0	0	274301	0.000416302
LINE
I-Jockey	10090	0	0	0	0	0	0	0	0	0
L1	1054946	0.0016	987892	0.0015	1823380	0.0028	0	0	0	0
L2	16822	0	0	0	5567	0	0	0	0	0
Penelope	11197	0	0	0	18082	0	0	0	0	0
RTE-BovB	0	0	0	0	802	0	0	0	0	0
Unknown	0	0	0	0	0	0	0	0	1012743	0.0015
LTR
Copia	67840344	0.1043	60438146	0.0908	76456854	0.1158	66151143	0.1059	65253686	0.099
Gypsy	105000844	0.1615	113261138	0.1702	100903691	0.1528	103092558	0.165	115969560	0.176
Unknown	106211626	0.1633	117477443	0.1766	103979647	0.1574	85767601	0.1373	96630214	0.1467
MITE
DTA	1356741	0.0021	995269	0.0015	1169459	0.0018	1036397	0.0017	1275434	0.0019
DTC	83600	0.0001	87217	0.0001	112407	0.0002	69298	0.0001	95918	0.0001
DTH	2427407	0.0037	2465111	0.0037	2279816	0.0035	2967715	0.0047	1548449	0.0024
DTM	8139021	0.0125	8027830	0.0121	8388581	0.0127	7786485	0.0125	8676871	0.0132
DTT	7729	0	3496	0	1878	0	4291	0	5662	0
SINE
B4	0	0	0	0	713	0	0	0	0	0
ID	195	0	0	0	0	0	0	0	0	0
L1	25047	0	24608	0	0	0	0	0	0	0
Unknown	4369115	0.0067	5117000	0.0077	4305992	0.0065	0	0	9842160	0.0149
Satellite	27615	0	88017	0.0001	34443	0.0001	0	0	0	0
Simple_repeat	119177	0.0002	8184	0	112270	0.0002	9170095	0.0146756	9750019	0.0203
Total repeat	381845721	0.5872	394971038	0.5936	391719803	0.5931	355715260	0.56928	391412392	0.59404

## Sheet: TableS6
Supplementary Table 6 Apple accessions resequneced in this study
Apple accessions used in this study were provided by USDA-ARS Plant Genetics Resources Unit (Geneva, NY, USA) (PI accessions, https://npgsweb.ars-grin.gov), Institute of Pomology of Chinese Academy of Agricultural Sciences (Xingcheng, Liaoning, China), or collected from the Tian Shan Mountains (Xinjiang, China)
ID	Accession	Taxonomy	Origin	ID in Duan et al. 2017	Newly or re-sequenced in this study	Total read pairs (#)		Total bases (bp)		Final Coverage (X)	De novo assembly
						Duan et al	This study	Duan et al	This study		Assembly size (bp)	Contig N50 (bp)	Longest contig (bp)
A01	PI 280400	Malus domestica	Israel	Dom_01	Yes	65115909	107357882	15913029118	32207364600	67.78	654711710	7964	98988
A02	PI 107196	Malus domestica	Former Soviet Union	Dom_02	Yes	42044975	109214668	8493084950	32764400400	58.11	792456264	2432	82335
A03	PI 589596	Malus domestica	France	Dom_03	Yes	102324137	180003528	26650645474	54001058400	113.59	880371838	3791	119302
A04	PI 588806	Malus domestica	United Kingdom	Dom_04	Yes	61245593	192776772	15802706086	57833031600	103.71	887248523	3566	137548
A05	PI 588853	Malus domestica	United Kingdom	Dom_05	Yes	70673664	165502828	14276080128	49650848400	90.04	651029132	5403	84608
A06	PI 589841	Malus domestica	United States	Dom_06	Yes	73749685	202544837	16663368670	60763451100	109.05	858237970	4131	154119
A07	PI 588785	Malus domestica	United States	Dom_07	NO	77357489	NA	19168062178	NA	27	458262067	5195	83430
A08	PI 588844	Malus domestica	Japan	Dom_08	Yes	107282815	135501953	25214388730	40650585900	92.77	714753556	7925	101334
A09	PI 392303	Malus domestica	New Zealand	Dom_09	NO	84676842	NA	21293906584	NA	29.99	555893507	3728	97665
A10	PI 588880	Malus domestica	Australia	Dom_10	Yes	190448154	131532745	49815572608	39459823500	125.74	886373911	3401	120226
A11	PI 590185	Malus domestica	United States	Dom_11	Yes	72567372	176070130	15758320244	52821039000	96.59	871630286	3958	171884
A12	PI 589053	Malus domestica	France	Dom_12	Yes	101747233	115949721	20552941066	34784916300	77.94	728893275	3833	85588
A13	PI 588943	Malus domestica	United States	Dom_13	Yes	67783867	146781198	15538905734	44034359400	83.91	933718248	3020	129954
A14	PI 588872	Malus domestica	United States	Dom_14	Yes	92907916	129104753	22650822632	38731425900	86.45	643872104	8077	100970
A15	PI 589478	Malus domestica	Former Soviet Union	Dom_15	Yes	103876877	250496435	25412534754	75148930500	141.64	1075493207	2849	106725
A16	PI 589520	Malus domestica	United States	Dom_16	Yes	100699650	163875687	23700426200	49162706100	102.62	1011878904	2371	102487
A17	PI 588850	Malus domestica	United States	Dom_17	Yes	78292502	163072951	19795900504	48921885300	96.79	879120676	3973	628639
A18	PI 590186	Malus domestica	Canada	Dom_18	Yes	88450722	351211499	22108647744	105363449700	179.54	668697812	5694	154295
A19	PI 588859	Malus domestica	Former Soviet Union	Dom_19	Yes	100620864	173713292	25675133328	52113987600	109.56	868522381	3639	98306
A20	PI 589687	Malus domestica	United Kingdom	Dom_20	Yes	69066863	179367434	17030234226	53810230200	99.78	826664303	4328	168789
A21	PI 644174	Malus domestica	United States	Dom_21	Yes	84150051	149919110	20068267702	44975733000	91.61	799373611	4005	132979
A22	PI 589673	Malus domestica	United Kingdom	Dom_22	NO	87276041	NA	17629760282	NA	24.83	522303465	4353	64354
A23	NA	Malus domestica	Germany	Dom_23	NO	80303754	NA	16221358308	NA	22.85	518374127	3626	77954
R01	PI 437046	Malus domestica	Poland	Dom_25	NO	36293210	NA	8308855220	NA	11.7	328552325	808	63734
R02	PI 590169	Malus domestica	Czechoslovakia	Dom_26	NO	31357095	NA	6334133190	NA	8.92	341437482	1431	64238
R03	PI 588826	Malus domestica	United Kingdom	Dom_27	NO	63313865	NA	12789400730	NA	18.01	463690995	2536	37733
R04	PI 337319	Malus domestica	United Kingdom	Dom_28	NO	73353533	NA	14817413666	NA	20.87	500810699	2804	47381
R05	PI 589482	Malus domestica	Canada	Dom_29	NO	32859610	NA	6637641220	NA	9.35	343695492	1269	54532
R06	PI 324523	Malus domestica	Poland	Dom_30	NO	43096945	NA	8705582890	NA	12.26	390171710	1716	36901
R07	PI 588816	Malus domestica	United Kingdom	Dom_31	NO	40092580	NA	8098701160	NA	11.41	363285374	1341	29908
R08	NA	Malus domestica	United States	Dom_32	NO	24649146	NA	5345911792	NA	7.53	197120484	755	44112
R09	PI 590184	Malus domestica	United States	Dom_24	NO	37285186	NA	7531607572	NA	10.61	399446979	1300	57104
R10	PI 588873	Malus domestica	United Kingdom	Dom_33	NO	41205453	NA	8323501506	NA	11.72	383772158	1499	55299
R11	NA	Malus domestica	United States	Dom_34	NO	52611489	NA	10627520778	NA	14.97	479240022	1600	88850
R12	NA	Malus domestica	United States	Dom_35	NO	28964926	NA	5850915052	NA	8.24	309744115	1060	66026
X1	PI 651008	Malus domestica	United States	NA	Yes	NA	148920387	NA	44676116100	62.92	822900768	3793	85219
X2	PI 589673	Malus domestica	United Kingdom	NA	Yes	NA	123572968	NA	37071890400	52.21	653944811	5898	71979
M06	NA	Malus domestica	China	NA	Yes	NA	33785991	NA	10135797300	14.28	675001719	2362	76124
M10	NA	Malus domestica	China	NA	Yes	NA	32277743	NA	9683322900	13.64	624611113	2813	67614
M13	NA	Malus domestica	China	NA	Yes	NA	32144887	NA	9643466100	13.58	663045519	2553	107753
M21	NA	Malus domestica	China	NA	Yes	NA	31586150	NA	9475845000	13.35	633226742	2603	59522
M27	NA	Malus domestica	China	NA	Yes	NA	29828846	NA	8948653800	12.6	764487284	677	201826
M20	NA	Malus domestica	China	NA	Yes	NA	32574957	NA	9772487100	13.76	713113543	1767	107397
A31	PI 590043	Malus sieversii	Former Soviet Union	Kir_01	NO	83807643	NA	21124310186	NA	29.75	537655759	3662	119552
A35	PI 632626	Malus sieversii	Kazakhstan	Sie_K_01	Yes	72680622	63460757	17933943244	19038227100	52.07	657784893	6860	124069
A36	PI 613951	Malus sieversii	Kazakhstan	Sie_K_02	Yes	65829046	126399076	15390531192	37919722800	75.08	597586657	13584	131575
A37	PI 613987	Malus sieversii	Kazakhstan	Sie_K_03	Yes	67786131	135951504	16022582862	40785451200	80.01	663129618	8904	124919
A38	PI 613988	Malus sieversii	Kazakhstan	Sie_K_04	Yes	75092249	180802655	17698929898	54240796500	101.32	656038013	9221	131307
A39	PI 613971	Malus sieversii	Kazakhstan	Sie_K_05	Yes	70541705	151323154	16656485310	45396946200	87.4	922704106	3046	97229
A40	PI 613976	Malus sieversii	Kazakhstan	Sie_K_06	Yes	62621356	137062908	14531937012	41118872400	78.38	666273729	8972	108222
A41	PI 613978	Malus sieversii	Kazakhstan	Sie_K_07	Yes	71592517	208191444	16792436234	62457433200	111.62	958535686	2634	103034
A42	PI 613979	Malus sieversii	Kazakhstan	Sie_K_08	Yes	69150266	144954782	16052836832	43486434600	83.86	665889892	9367	130547
A43	PI 657028	Malus sieversii	Kazakhstan	Sie_K_09	Yes	66977382	152198197	15518262564	45659459100	86.17	597505705	9142	107168
A44	PI 657067	Malus sieversii	Kazakhstan	Sie_K_10	Yes	68736410	225094340	16782489220	67528302000	118.75	596971698	10840	161911
A45	PI 657002	Malus sieversii	Kazakhstan	Sie_K_11	Yes	64921322	123651362	15925964344	37095408600	74.68	763330569	6347	121343
A46	PI 657017	Malus sieversii	Kazakhstan	Sie_K_12	Yes	52225899	130178883	12447171698	39053664900	72.54	663937440	9702	134161
A47	GMAL 4011	Malus sieversii	Kazakhstan	Sie_K_13	NO	64648957	NA	15928600814	NA	22.43	432661853	3896	259235
A48	PI 657094	Malus sieversii	Kazakhstan	Sie_K_14	Yes	67369444	162977320	15604633988	48893196000	90.84	667437869	7381	93879
C74	NA	Malus sieversii	China	Sie_X_01	NO	81131527		14603674860		20.57	472470241	5018	100972
C77	NA	Malus sieversii	China	Sie_X_02	NO	67914609		12224629620		17.22	457794123	5414	106310
C78	NA	Malus sieversii	China	Sie_X_03	NO	77674349		13981382820		19.69	470581825	5219	68452
C80	NA	Malus sieversii	China	Sie_X_04	NO	87172774		15691099320		22.1	486246982	4777	146704
C81	NA	Malus sieversii	China	Sie_X_05	NO	76749700		13814946000		19.46	473795617	5148	117756
C84	NA	Malus sieversii	China	Sie_X_06	NO	89033581		16026044580		22.57	205686062	5748	221642
C85	NA	Malus sieversii	China	Sie_X_07	NO	90530700		16295526000		22.95	478095879	4613	131183
C86	NA	Malus sieversii	China	Sie_X_08	NO	89835388		16170369840		22.78	479117397	4818	125041
C87	NA	Malus sieversii	China	Sie_X_09	NO	78103906		14058703080		19.8	489976720	4568	107486
C88	NA	Malus sieversii	China	Sie_X_10	NO	92876388		16717749840		23.55	469711274	5293	300473
C89	NA	Malus sieversii	China	Sie_X_11	NO	75285895		13551461100		19.09	485748215	4770	149851
C90	NA	Malus sieversii	China	Sie_X_12	NO	85092686		15316683480		21.57	465136346	5164	92359
C93	NA	Malus sieversii	China	Sie_X_13	NO	105184762		18933257160		26.67	405141809	7430	137842
C94	NA	Malus sieversii	China	Sie_X_14	NO	77410475		13933885500		19.63	485117255	4667	110329
C96	NA	Malus sieversii	China	NA	Yes		77410475		13933885500	19.63	398491955	7117	79932
X3	PI 657113	Malus sieversii	Kazakhstan	NA	Yes		174328830		52298649000	73.66	800869434	5405	129879
X4	PI 650982	Malus sieversii	Kazakhstan	NA	Yes		138062866		41418859800	58.34	594068609	12148	132022
X5	PI 656998	Malus sieversii	Kazakhstan	NA	Yes		148938040		44681412000	62.93	746171106	7266	139139
X6	PI 682789	Malus sieversii	Kazakhstan	NA	Yes		148192261		44457678300	62.62	618170763	10078	98281
X7	PI 613959	Malus sieversii	Kazakhstan	NA	Yes		164170388		49251116400	69.37	744795401	6380	100396
X8	PI 657085 (GMAL 4011)	Malus sieversii	Kazakhstan	NA	Yes		394730921		118419276300	166.79	840021286	3788	100895
X9	GMAL 4312 .f	Malus sieversii	Kazakhstan	NA	Yes		143947943		43184382900	60.82	591746356	5969	64919
A50	PI 588908	Malus sylvestris	United States	Syl_01	Yes	66898845	178731186	15817467190	53619355800	97.8	940761261	2803	97955
A51	PI 633825	Malus sylvestris	Germany	Syl_02	Yes	67425220	178445258	16651655140	53533577400	98.85	778520519	4696	121251
A52	PI 633827	Malus sylvestris	Germany	Syl_03	Yes	52468982	141026122	11729435264	42307836600	76.11	616163418	11462	121126
A53	PI 633824	Malus sylvestris	Germany	Syl_04	Yes	64264749	315176306	15452470798	94552891800	154.94	844419440	4064	162619
A54	PI 633826	Malus sylvestris	Germany	Syl_05	Yes	62807496	179195661	14642310692	53758698300	96.34	805070320	5169	109033
A55	PI 369855	Malus sylvestris	Macedonia	Syl_06	Yes	64877133	130805705	15326480766	39241711500	76.86	640087494	9570	112963
A56	PI 589382	Malus sylvestris	United Kingdom	Syl_07	Yes	75745605	132785244	18420698910	39835573200	82.05	683424999	8847	120552
X10	PI 666182 (Gmal 4704)	Malus sylvestris	Germany	NA	Yes	NA	173911165	NA	52173349500	73.48	604663239	12239	140946
X11	PI 613871	Malus sylvestris	Macedonia	NA	Yes	NA	153388989	NA	46016696700	64.81	847057418	3491	84515
X12	Gmal 4495.f	Malus sylvestris	Germany	NA	Yes	NA	140882322	NA	42264696600	59.53	610377163	9718	116079
X13	PI 613864	Malus sylvestris	Macedonia	NA	Yes	NA	254233866	NA	76270159800	107.42	796842444	4140	69546

## Sheet: TableS7
Supplementary Table 7 Genetic contribution of M. sieversii and M. sylvestris to the cultivated apples based on the contigs de novo assembled from the resequencing data.
Sample	Accession	Name	Sequencing depth	Group	Mitochondrial genome origin	Nuclear genome origin
						M. sieversii	M. sylvestris	Undetermined	Relative M. sieversii / M. sylverstris
A04	PI 588806	Chisel Jersey	103.71	1	M. sylvestris	0.419186	0.354703	0.226111	1.1818
A17	PI 588850	Rome Beauty Law	96.79	1	M. sylvestris	0.450614	0.322773	0.226613	1.39607
A10	PI 588880	Granny Smith	125.74	1	M. sylvestris	0.43308	0.345047	0.221873	1.25513
X1	PI 651008	Royal Gala	62.92	1	M. sylvestris	0.422076	0.353411	0.224514	1.19429
A09	PI 392303	Gala	29.99	1	M. sylvestris	0.40173	0.333793	0.264477	1.20353
R09	PI 590184	Golden Delicious	10.61	1	M. sylvestris	0.367168	0.325388	0.307443	1.1284
X2	PI 589673	Greensleeves	52.21	1	M. sylvestris	0.397313	0.353739	0.248948	1.12318
A22	PI 589673	Greensleeves (old sample)	24.83	1	M. sylvestris	0.385667	0.33781	0.276523	1.14167
M13	NA	Xiangjiaoguo	13.58	1	M. sylvestris	0.396216	0.330907	0.272877	1.19736
M21	NA	Shaguo	13.35	1	M. sylvestris	0.397906	0.31803	0.284064	1.25116
A21	PI 644174	Honeycrisp	91.61	1	M. sylvestris	0.380401	0.40271	0.216889	0.944604
R03	PI 588826	M.9 (Troch Strain)	18.01	1	M. sylvestris	0.389095	0.317396	0.29351	1.2259
A06	PI 589841	Delicious	109.05	1	M. sieversii	0.475499	0.318234	0.206267	1.49418
A08	PI 588844	Fuji Red Sport Type 2	92.77	1	M. sylvestris	0.454446	0.316457	0.229097	1.43604
R10	PI 588873	MM.106	11.72	1	M. sylvestris	0.413289	0.270241	0.316471	1.52934
A14	PI 588872	Northern Spy	86.45	1	M. sylvestris	0.482719	0.294809	0.222473	1.6374
A11	PI 590185	Jonathan	96.59	1	M. sylvestris	0.452304	0.331813	0.215883	1.36313
A07	PI 588785	Esopus Spitzenburg	27	1	M. sylvestris	0.403941	0.320843	0.275216	1.259
A20	PI 589687	Pixie	99.78	1	M. sylvestris	0.467091	0.319174	0.213736	1.46344
A05	PI 588853	Cox's Orange Pippin	90.04	1	M. sylvestris	0.458975	0.323794	0.21723	1.41749
A16	PI 589520	Rhode Island Greening	102.62	1	M. sylvestris	0.528831	0.274203	0.196966	1.92861
A03	PI 589596	Calville Blanc	113.59	1	M. sylvestris	0.491832	0.286079	0.222089	1.71922
M10	NA	Suanpingguo 2A	13.64	1	M. sylvestris	0.415222	0.319721	0.265057	1.2987
A18	PI 590186	Wijcik McIntosh	179.54	1	M. sylvestris	0.472216	0.305813	0.221971	1.54413
A13	PI 588943	Liberty	83.91	1	M. sylvestris	0.459543	0.300582	0.239875	1.52884
A19	PI 588859	Yellow Transparent	109.56	1	M. sieversii	0.433102	0.330076	0.236822	1.31213
R04	PI 337319	M.26	20.87	1	M. sylvestris	0.417844	0.247151	0.335004	1.69064
R02	PI 590169	J-TE-G	8.92	1	M. sieversii	0.40227	0.228984	0.368746	1.75676
R07	PI 588816	M.7	11.41	1	M. sylvestris	0.388166	0.264534	0.3473	1.46735
A23	NA	NA	22.85	1	M. sylvestris	0.414542	0.273053	0.312405	1.51817
R11	G16	G16	14.97		Other Malus	0.382815	0.242441	0.374744	1.579
R08	G210	G210	7.53		Other Malus	0.263876	0.175981	0.560143	1.49946
M27	NA	Xintai Tianguo	12.6		Other Malus	0.210761	0.222819	0.56642	0.945881
R12	G41	G41	8.24		M. sylvestris	0.377361	0.214173	0.408467	1.76195
A15	PI 589478	Novosibirski Sweet	141.64		Other Malus	0.484649	0.315849	0.199502	1.53443
M20	NA	Naizi	13.76		Other Malus	0.449559	0.274722	0.275719	1.63642
M06	NA	Suanpingguo A	14.28		M. sieversii	0.404009	0.347166	0.248825	1.16373
R01	PI 437046	P.22	11.7		M. sieversii	0.430933	0.227249	0.341818	1.8963
A02	PI 107196	Antonovka 1.5 pounds	58.11		M. sylvestris	0.471234	0.286843	0.241923	1.64283
A01	PI 280400	Anna	67.78		M. sylvestris	0.52628	0.247261	0.226458	2.12844
R05	PI 589482	Budagovsky 54-118	9.35		M. sieversii	0.523487	0.125394	0.351119	4.17473
R06	PI 324523	Budagovski No.9	12.26		M. sieversii	0.581591	0.146158	0.272251	3.97919
A12	PI 589053	Lady	77.94		M. sieversii	0.65515	0.121828	0.223023	5.37767

## Sheet: TableS8
Supplementary Table 8 Selective sweeps identified in the M. domestica genome compared to M. sieversiiversii and genes inside the sweeps. Genes differentially expressed during fruit development (13 stage) are indicated.
Chr	Start	End	Origin	Gene	XPCLR score	Description	Differential expression during fruit development
1	6969445	7009775	M. sylvestris	HF35533	22.379184|31.556908|32.512430|36.198179|42.015523|42.464762	Bromodomain and WD repeat-containing protein 3	No
1	7023445	7045649	M. sylvestris	HF35528	27.231635|27.848435	DNA mismatch repair protein MutS	No
1	7023445	7045649	M. sylvestris	HF35530	27.231635|27.848435	Pentatricopeptide repeat-containing protein, mitochondrial	No
1	7023445	7045649	M. sylvestris	HF35529	27.231635|27.848435	DNA mismatch repair protein Msh6-1	No
1	7023445	7045649	M. sylvestris	HF35527	27.231635|27.848435	Calmodulin, putative	No
1	7023445	7045649	M. sylvestris	HF35531	27.231635|27.848435	Pentatricopeptide repeat-containing protein, mitochondrial-like protein	No
1	9839445	9870808	M. sylvestris	HF35419	20.546498|23.369237	Transcription elongation factor	No
1	15870445	15875680	NA	HF15228	22.105	Plant UBX domain-containing protein 9	Yes
1	16303445	16309144	NA	HF15252	26.009	Urease, alpha subunit	No
1	16320445	16337099	NA	HF15254	24.815254|28.463671|34.715998|48.219745|58.834971	Threonine aspartase, putative	Yes
1	16320445	16337099	NA	HF15253	24.815254|28.463671|34.715998|48.219745|58.834971	Phosphomannomutase	Yes
1	17942445	17955770	M. sieversii	HF10289	20.879373|27.036203	Serine-rich adhesin for platelets like	Yes
1	18326445	18334163	M. sieversii	HF10260	20.484524|24.172952	Golgin candidate 4	Yes
1	18396445	18402395	M. sieversii	HF10254	26.4472	rRNA-processing protein FCF1 homolog	Yes
1	19181445	19186813	M. sieversii	HF05746	20.6895	Unknown protein	No
1	19181445	19186813	M. sieversii	HF05745	20.6895	Cyclic nucleotide-gated ion channel like	Yes
1	19237445	19242735	M. sieversii	HF05738	26.2923	Histone-lysine N-methyltransferase	Yes
1	19319445	19324384	M. sieversii	HF05733	20.5326	phosphatidylinositol 4-kinase gamma 4-like	Yes
1	19359445	19364918	M. sieversii	HF05728	28.8626	Aspartic proteinase CDR1	No
1	19359445	19364918	M. sieversii	HF05727	28.8626	E3 ubiquitin-protein ligase	Yes
1	19545445	19551335	M. sieversii	HF05715	21.5523	Alkaline/neutral invertase	No
1	19545445	19551335	M. sieversii	HF05716	21.5523	Transducin family protein/WD-40 repeat protein	Yes
1	19680445	19687101	M. sieversii	HF05704	20.7489	bifunctional fucokinase/fucose pyrophosphorylase	No
1	19680445	19687101	M. sieversii	HF05702	20.7489	DNA-directed RNA polymerase subunit	No
1	19680445	19687101	M. sieversii	HF05703	20.7489	Serine/threonine protein kinase	Yes
1	19786445	19792537	NA	HF05691	22.4272	BAG family molecular chaperone regulator 5 mitochondrial	No
1	19798445	19804864	NA	HF05690	20.8633	NAD-dependent protein deacetylase HST1-like protein	No
1	19842445	19849164	M. sieversii	HF05687	22.4298	Unknown protein	Yes
1	19977445	19983267	M. sieversii	HF05677	32.1531	Rho GTPase-activating protein	Yes
1	20064445	20070493	M. sieversii	HF05670	30.2313	Bone morphogenetic protein like	Yes
1	20361445	20366700	M. sieversii	HF05659	24.355	protein TSS	No
1	20602445	20606543	NA	HF05647	22.4207	Conserved oligomeric Golgi complex subunit 4	Yes
1	20734445	20739661	M. sylvestris	HF05638	20.1464	Caffeic acid 3-O-methyltransferase	Yes
1	20855445	20868118	M. sylvestris	HF05631	20.2825	Caffeic acid 3-O-methyltransferase	No
1	20855445	20868118	M. sylvestris	HF05632	20.2825	Caffeic acid 3-O-methyltransferase	No
1	20980445	20996301	M. sylvestris	HF05626	21.876442|23.998444|25.964782|26.652982	Circadian clock protein LHY variant X1	Yes
1	21376445	21381564	M. sylvestris	HF05598	35.2246	Calcium-binding endonuclease/exonuclease/phosphatase family	Yes
1	24085445	24090233	M. sylvestris	HF24163	21.0686	RNA-binding protein 34	Yes
1	24583445	24588565	M. sieversii	HF24112	21.4639	Triosephosphate isomerase	Yes
1	25787445	25792960	M. sylvestris	HF24007	21.8469	Bahd acyltransferase dcr	No
1	27814445	27819496	NA	HF23791	24.6378	ATP-dependent 6-phosphofructokinase	Yes
1	30092445	30098102	M. sieversii	HF23561	20.4572	Pentatricopeptide repeat-containing protein	No
1	31809445	31815189	M. sieversii	HF23396	20.7684	Cyclic nucleotide-gated channel 23	Yes
1	32294445	32299883	M. sylvestris	HF23333	23.8501	Calcium-binding endonuclease/exonuclease/phosphatase family	Yes
2	1815336	1821685	M. sieversii	HF18522	20.656685|24.441687	Unknown protein	No
2	1815336	1821685	M. sieversii	HF18523	20.656685|24.441687	Unknown protein	Yes
2	4170336	4175355	NA	HF18771	23.8499	Strigolactone esterase D14	Yes
2	4170336	4175355	NA	HF18772	23.8499	3-hydroxyisobutyryl-CoA hydrolase-like protein 3, mitochondrial	Yes
2	5031336	5037459	NA	HF18853	21.363961|31.214384	Disease resistance protein	Yes
2	7507336	7513941	M. sieversii	HF19102	35.5983	1-phosphatidylinositol-3-phosphate 5-kinase FAB1B	No
2	8804336	8814329	M. sylvestris	HF19230	23.581139|28.763294	DUF241 domain-containing protein	No
2	8804336	8814329	M. sylvestris	HF19229	23.581139|28.763294	DUF241 domain protein	No
2	8804336	8814329	M. sylvestris	HF19231	23.581139|28.763294	IST1-like protein	Yes
2	13740336	13747176	NA	HF27456	21.897920|27.788628	30S ribosomal protein S1 chloroplastic	Yes
2	18362336	18375338	M. sieversii	HF27231	33.7129	Peroxisomal membrane protein PEX16	Yes
2	27561336	27576287	M. sieversii	HF26951	28.332	Proline iminopeptidase	No
2	29338336	29375376	M. sieversii	HF26864	21.489873|21.952130|22.191706|24.708971	Unknown protein	No
2	29338336	29375376	M. sieversii	HF26862	21.489873|21.952130|22.191706|24.708971	Unknown protein	No
2	29338336	29375376	M. sieversii	HF26865	21.489873|21.952130|22.191706|24.708971	Unknown protein	No
2	29338336	29375376	M. sieversii	HF26863	21.489873|21.952130|22.191706|24.708971	Unknown protein	No
2	29338336	29375376	M. sieversii	HF26861	21.489873|21.952130|22.191706|24.708971	Rust resistance kinase Lr10	No
2	29838336	29847832	M. sieversii	HF26834	25.9573	BHLH transcription factor	No
2	35065336	35074102	M. sylvestris	HF06811	24.1615	Two-component response regulator ARR9	No
2	36389336	36394483	NA	HF06921	24.1423	Pentatricopeptide repeat-containing protein, chloroplastic	Yes
3	152683	210885	M. sylvestris	HF39623	20.168951|23.449207|24.438048|24.587315|24.781575|24.919074|25.350105|25.794946|26.644347|26.881199|28.144216|28.173828|28.755834|30.223550|30.363522|30.664391|31.264353|32.849892|33.453383|33.762513|34.007739|34.323241|37.032476|42.370728|49.705920	rRNA adenine N(6)-methyltransferase	No
3	152683	210885	M. sylvestris	HF39624	20.168951|23.449207|24.438048|24.587315|24.781575|24.919074|25.350105|25.794946|26.644347|26.881199|28.144216|28.173828|28.755834|30.223550|30.363522|30.664391|31.264353|32.849892|33.453383|33.762513|34.007739|34.323241|37.032476|42.370728|49.705920	MADS box protein	No
3	152683	210885	M. sylvestris	HF39622	20.168951|23.449207|24.438048|24.587315|24.781575|24.919074|25.350105|25.794946|26.644347|26.881199|28.144216|28.173828|28.755834|30.223550|30.363522|30.664391|31.264353|32.849892|33.453383|33.762513|34.007739|34.323241|37.032476|42.370728|49.705920	Antitermination NusB domain-containing protein	No
3	152683	210885	M. sylvestris	HF39625	20.168951|23.449207|24.438048|24.587315|24.781575|24.919074|25.350105|25.794946|26.644347|26.881199|28.144216|28.173828|28.755834|30.223550|30.363522|30.664391|31.264353|32.849892|33.453383|33.762513|34.007739|34.323241|37.032476|42.370728|49.705920	TATA-box-binding protein	Yes
3	152683	210885	M. sylvestris	HF39626	20.168951|23.449207|24.438048|24.587315|24.781575|24.919074|25.350105|25.794946|26.644347|26.881199|28.144216|28.173828|28.755834|30.223550|30.363522|30.664391|31.264353|32.849892|33.453383|33.762513|34.007739|34.323241|37.032476|42.370728|49.705920	2-oxoisovalerate dehydrogenase subunit beta 1 mitochondrial	Yes
3	498683	504332	M. sylvestris	HF39656	25.0907	Transcription initiation factor TFIID subunit 7	No
3	511683	516549	M. sylvestris	HF39657	21.1234	Glucan endo-1 3-beta-glucosidase 4	Yes
3	1353683	1358971	M. sylvestris	HF39754	28.4654	Protein NRT1/ PTR FAMILY 7.1 like	Yes
3	12726683	12734031	M. sieversii	HF40644	23.4995	UDP-D-apiose/UDP-D-xylose synthase	No
3	12753683	12760755	M. sylvestris	HF40644	29.9345	UDP-D-apiose/UDP-D-xylose synthase	No
3	12761683	12774065	M. sylvestris	HF40644	24.979938|26.492077|32.026012|33.517296|61.730886	UDP-D-apiose/UDP-D-xylose synthase	No
3	16396683	16442308	M. sieversii	HF40810	25.0515	Presequence protease 1 chloroplastic/mitochondrial-like	No
3	16396683	16442308	M. sieversii	HF40809	25.0515	Ubiquitin-conjugating enzyme E2 variant 1D	Yes
3	23838683	23845699	M. sieversii	HF04078	20.642	Unknown protein	No
3	23838683	23845699	M. sieversii	HF04079	20.642	Dicarboxylate transporter 1 chloroplastic	Yes
3	24336683	24343894	M. sieversii	HF04098	26.002	Unknown protein	Yes
3	24344683	24352764	M. sieversii	HF04099	23.702075|29.528564	Alpha-1 3/1 6-mannoM. sylvestristransferase ALG2	No
3	25051683	25056619	NA	HF04167	23.4503	Protein DEK	No
3	30653683	30660684	M. sylvestris	HF03296	21.173597|25.065112	Dynein light chain	Yes
3	32943683	32949809	M. sylvestris	HF03111	29.6998	B-box zinc finger protein 22	Yes
3	35273683	35294619	M. sylvestris	HF02863	26.133317|31.450805	Rho GTPase-activating protein	Yes
3	35302683	35308203	M. sylvestris	HF02861	24.2051	Mitochondrial substrate carrier family protein like	Yes
3	35330683	35336024	NA	HF02858	20.7408	Auxin response factor	Yes
3	35330683	35336024	NA	HF02857	20.7408	Protease Do-like 2 chloroplastic	Yes
3	35715683	35720327	M. sylvestris	HF02823	20.4407	Protein containing a thioredoxin domain	Yes
3	35720683	35737396	M. sylvestris	HF02822	21.403060|25.018353|27.981452|30.490054	GPCR kinase	No
3	35720683	35737396	M. sylvestris	HF02823	21.403060|25.018353|27.981452|30.490054	Protein containing a thioredoxin domain	Yes
3	35780683	35785812	M. sylvestris	HF02818	23.9609	Peroxisome biogenesis protein 6	No
4	989747	994781	M. sieversii	HF00787	20.7834	Elongation factor 1-alpha	Yes
4	3154747	3161166	M. sylvestris	HF00958	23.2216	Pectinesterase	No
4	3198747	3204569	M. sylvestris	HF00964	25.5136	prolyl 4-hydroxylase 1-like	No
4	4003747	4010494	M. sieversii|M. sylvestris	HF01015	22.6113	Pentatricopeptide repeat (PPR) superfamily protein	Yes
4	4003747	4010494	M. sieversii|M. sylvestris	HF01014	22.6113	solute carrier family 35 member F1-like	Yes
4	4149747	4155188	M. sieversii	HF01029	32.7191	Unknown protein	No
4	4196747	4204225	M. sieversii	HF01033	20.2797	Histidine protein methyltransferase 1-like	Yes
4	4438747	4451604	M. sieversii	HF01062	24.2685	Tetrapyrrole-binding protein chloroplastic	Yes
4	4438747	4451604	M. sieversii	HF01060	24.2685	UPF0454 protein C12orf49 like	Yes
4	4438747	4451604	M. sieversii	HF01061	24.2685	Ribosomal L18p/L5e family protein	Yes
4	4699747	4705856	M. sieversii	HF01078	21.2222	fructokinase-2	Yes
4	4699747	4705856	M. sieversii	HF01079	21.2222	Proteasome subunit beta type-4	Yes
4	4813747	4822695	M. sylvestris	HF01088	21.103582|26.219294	Cytochrome P450	Yes
4	5385747	5402339	M. sylvestris	HF01138	20.710793|26.976064|29.116857|34.145398	2-(3-amino-3-carboxypropyl)histidine synthase subunit 2	Yes
4	5385747	5402339	M. sylvestris	HF01137	20.710793|26.976064|29.116857|34.145398	Chitinase	Yes
4	5622747	5629837	M. sylvestris	HF01157	24.8592	Transmembrane protein, putative	Yes
4	5777747	5793674	NA	HF01164	20.2813	Unknown protein	No
4	6590747	6599723	M. sylvestris	HF01228	23.873030|27.260257|31.255755	ATP-dependent protease La domain-containing protein isoform 1	No
4	16855747	16864439	M. sylvestris	HF01574	21.3433	Acyl-CoA-binding domain protein	Yes
4	27143747	27148396	M. sieversii	HF15827	28.2996	IST1-like protein	No
4	27143747	27148396	M. sieversii	HF15828	28.2996	Tetratricopeptide repeat-like superfamily protein	Yes
4	28226747	28233820	M. sieversii	HF15943	30.2584	S-acyltransferase	Yes
4	28226747	28233820	M. sieversii	HF15944	30.2584	Development/cell death domain containing protein	Yes
4	29847747	29857406	M. sieversii|M. sylvestris	HF31689	20.485756|27.726641	Unknown protein	No
4	29847747	29857406	M. sieversii|M. sylvestris	HF31688	20.485756|27.726641	GDSL esterase/lipase	Yes
4	30216747	30221435	M. sieversii	HF31654	23.8126	Sterol 3-beta-glucoM. sylvestristransferase ugt80a2	Yes
4	30216747	30221435	M. sieversii	HF31655	23.8126	Ferrochelatase	Yes
5	1099771	1201257	M. sylvestris	HF31744	20.911167|21.068664|25.425845|57.361286	ATP-dependent clp protease ATP-binding subunit clpx, putative	No
5	1386771	1393851	M. sylvestris	HF31747	21.4183	Keratin, type II cytoskeletal 5 isoform X1	No
5	2338771	2347342	M. sieversii	HF31777	24.4231	Leucine-rich repeat (LRR) family protein	Yes
5	2338771	2347342	M. sieversii	HF31776	24.4231	Endoglucanase	Yes
5	2518771	2541703	M. sylvestris	HF31789	20.7139	Cytochrome b561, eukaryote	Yes
5	2553771	2568288	NA	HF31790	25.328824|25.850596|29.177047	DUF1264 domain-containing protein	Yes
5	2569771	2598560	NA	HF31792	26.729248|27.262792|32.353966|35.961401	Protein PARTING DANCERS isoform A	No
5	2569771	2598560	NA	HF31793	26.729248|27.262792|32.353966|35.961401	Homoserine dehydrogenase	No
5	2569771	2598560	NA	HF31794	26.729248|27.262792|32.353966|35.961401	PAP/OAS1 substrate-binding domain superfamily	No
5	2569771	2598560	NA	HF31791	26.729248|27.262792|32.353966|35.961401	TVP38/TMEM64 family membrane protein like	Yes
5	2752771	2769122	NA	HF31803	21.530598|24.425600|25.533714|28.468152|34.925835	Unknown protein	No
5	2752771	2769122	NA	HF31802	21.530598|24.425600|25.533714|28.468152|34.925835	Unknown protein	No
5	2779771	2791009	NA	HF31805	24.260266|25.506127	Dolichyl-diphosphooligosaccharide--protein glycoM. sylvestristransferase subunit DAD1	No
5	2779771	2791009	NA	HF31804	24.260266|25.506127	Ubiquitin-fold modifier-conjugating enzyme 1	Yes
5	2806771	2812559	NA	HF31807	22.5841	Ras-related protein Rab2BV	Yes
5	3767771	3774222	M. sieversii|M. sylvestris	HF31879	21.9247	Carboxypeptidase	Yes
5	4151771	4162044	M. sylvestris	HF31905	22.4106	Unknown protein	No
5	5182771	5191621	M. sylvestris	HF31968	20.367764|27.664343	Agamous-like MADS-box protein AGL80	No
5	6395771	6405700	M. sylvestris	HF39403	22.228404|31.564754	Carboxypeptidase D	Yes
5	6677771	6686197	M. sylvestris	HF39413	26.1416	LRR receptor-like kinase	No
5	6936771	6944258	M. sylvestris	HF39428	28.8257	F-actin-capping protein subunit beta	No
5	7924771	7934918	M. sylvestris	HF39488	41.445	Erythroid differentiation-related factor 1	Yes
5	7924771	7934918	M. sylvestris	HF39489	41.445	NADH dehydrogenase [ubiquinone] 1 alpha subcomplex subunit 8-B-like	Yes
5	7950771	7960021	M. sylvestris	HF39490	21.996041|27.185939	subtilisin-like protease SBT3.17	Yes
5	7961771	7973752	M. sylvestris	HF39491	25.4684	Calcium-dependent protein kinase 11-like	Yes
5	7974771	7983847	M. sylvestris	HF39491	25.5975	Calcium-dependent protein kinase 11-like	Yes
5	7974771	7983847	M. sylvestris	HF39492	25.5975	SNARE associated Golgi protein	Yes
5	8195771	8212172	M. sylvestris	HF39504	20.905764|22.941123|28.274843	Unknown protein	No
5	8195771	8212172	M. sylvestris	HF39507	20.905764|22.941123|28.274843	Aquaporin PIP1-5	No
5	8195771	8212172	M. sylvestris	HF39505	20.905764|22.941123|28.274843	Unknown protein	No
5	8195771	8212172	M. sylvestris	HF39506	20.905764|22.941123|28.274843	ABC transporter G family member 11-like	Yes
5	8312771	8320211	M. sylvestris	HF39518	32.9742	TFIIH C1-like domain containing protein	Yes
5	8379771	8389980	M. sylvestris	HF39519	22.7553	Unknown protein	No
5	8379771	8389980	M. sylvestris	HF39520	22.7553	2-nitropropane dioxygenase family	No
5	8465771	8488146	M. sylvestris	HF39524	26.368053|29.345590|30.409859	Metacaspase-1-like	No
5	8465771	8488146	M. sylvestris	HF39525	26.368053|29.345590|30.409859	1,8-cineole synthase	Yes
5	8497771	8510700	M. sylvestris	HF39527	24.868637|28.176354	Unknown protein	No
5	8559771	8573136	M. sylvestris	HF39531	27.998360|34.587328	Glucan endo-1,3-beta-glucosidase 8	No
5	8559771	8573136	M. sylvestris	HF39530	27.998360|34.587328	tobamovirus multiplication protein 1-like	Yes
5	8559771	8573136	M. sylvestris	HF39532	27.998360|34.587328	calmodulin-binding transcription activator 2-like	Yes
5	8813771	8825736	M. sylvestris	HF39550	39.971593|51.468665	Ras-related protein like	No
5	8855771	8888126	M. sylvestris	HF39551	21.591994|22.125786|22.496100|26.079219|37.686069|43.326932|53.662569	GlycoM. sylvestristransferase AER61, uncharacterized	No
5	8855771	8888126	M. sylvestris	HF39552	21.591994|22.125786|22.496100|26.079219|37.686069|43.326932|53.662569	Root phototropism protein 3	Yes
5	8994771	9010616	M. sylvestris	HF39557	22.592846|32.724387	Carbonic anhydrase	Yes
5	9272771	9298766	M. sylvestris	HF39573	21.657661|28.094763|31.736011|32.889906	Dynamin-related protein 3A	Yes
5	9336771	9363249	M. sylvestris	HF39576	22.179240|25.066940|28.670466|30.400793|31.106244|35.258099|39.731823	Unknown protein	No
5	9336771	9363249	M. sylvestris	HF39575	22.179240|25.066940|28.670466|30.400793|31.106244|35.258099|39.731823	Retrovirus-related Pol polyprotein LINE-1	No
5	9366771	9376609	M. sylvestris	HF39577	21.332253|32.614804	Unknown protein	No
5	9513771	9523321	M. sylvestris	HF39586	37.3852	AP2 domain class transcription factor	No
5	9513771	9523321	M. sylvestris	HF39584	37.3852	Zinc transport ZntB	Yes
5	9513771	9523321	M. sylvestris	HF39585	37.3852	Chaperone DnaK	Yes
5	9547771	9563187	M. sylvestris	HF39588	22.979963|26.735877|31.072914|31.855922	Transcription factor GTE7	Yes
5	9595771	9615888	M. sylvestris	HF39590	20.187569|23.576320|23.732388|29.849504|32.152424	Fatty acid amide hydrolase	Yes
5	9731771	9740933	M. sylvestris	HF39601	21.8989	Embryo defective	No
5	9731771	9740933	M. sylvestris	HF39599	21.8989	Major facilitator	Yes
5	9731771	9740933	M. sylvestris	HF39600	21.8989	Inorganic pyrophosphatase	Yes
5	9805771	9816084	M. sylvestris	HF39605	32.4554	Auxin responsive SAUR protein	Yes
5	9805771	9816084	M. sylvestris	HF39604	32.4554	Auxin-induced protein 15A	Yes
5	10023771	10053779	M. sylvestris	HF22297	27.637519|28.242272	DNA polymerase	No
5	10023771	10053779	M. sylvestris	HF22295	27.637519|28.242272	DNA polymerase	No
5	10023771	10053779	M. sylvestris	HF22296	27.637519|28.242272	DNA polymerase	No
5	10023771	10053779	M. sylvestris	HF22294	27.637519|28.242272	Lipoxygenase	No
5	11386771	11397239	M. sylvestris	HF22372	20.8851	Alpha/beta hydrolase fold-3	No
5	11483771	11497850	M. sylvestris	HF22378	20.954147|21.161665	Unknown protein	No
5	11483771	11497850	M. sylvestris	HF22379	20.954147|21.161665	Histidinol-phosphatase	Yes
5	14254771	14262585	M. sylvestris	HF22489	23.5844	Dolichyl-diphosphooligosaccharide--protein glycoM. sylvestristransferase 48 kDa subunit	Yes
5	15578771	15592705	M. sylvestris	HF22513	24.907272|26.249465	Unknown protein	No
5	15764771	15772962	M. sylvestris	HF22519	22.3267	Pre-mRNA-splicing factor RBM22	No
5	16261771	16277499	M. sylvestris	HF22552	20.401632|21.748088|23.053391|26.363349	Kinesin-like protein	Yes
5	18615771	18624362	M. sylvestris	HF22653	20.8656	GlycoM. sylvestristransferase	Yes
5	18723771	18765446	M. sylvestris	HF22655	20.565896|20.828781|21.092704|22.133088|22.173592|22.234507|26.431931|27.325757|35.078029|37.557421|45.639604	GlycoM. sylvestristransferase	No
5	18723771	18765446	M. sylvestris	HF22656	20.565896|20.828781|21.092704|22.133088|22.173592|22.234507|26.431931|27.325757|35.078029|37.557421|45.639604	GlycoM. sylvestristransferase	No
5	18723771	18765446	M. sylvestris	HF22654	20.565896|20.828781|21.092704|22.133088|22.173592|22.234507|26.431931|27.325757|35.078029|37.557421|45.639604	Photosystem II CP47 reaction center protein	No
5	18807771	18826960	M. sylvestris	HF22658	21.613479|34.542786|36.832304	GlycoM. sylvestristransferase	No
5	18807771	18826960	M. sylvestris	HF22657	21.613479|34.542786|36.832304	GlycoM. sylvestristransferase	No
5	18829771	18849911	M. sylvestris	HF22659	20.375312|30.370709|40.866077	Protein IRX15-LIKE-like	Yes
5	19088771	19095018	M. sylvestris	HF22666	26.6079	Unknown protein	No
5	19095771	19104239	M. sylvestris	HF22667	28.3672	Phosphatidylinositol-3,4,5-trisphosphate 3-phosphatase and dual-specificity protein phosphatase PTEN	Yes
5	19142771	19164302	M. sylvestris	HF22670	24.150524|25.390147|27.521198|31.661836|32.824367	Unknown protein	No
5	19242771	19266385	M. sylvestris	HF22673	25.032758|26.795764|29.307046|31.389790	BTB/POZ and MATH domain-containing protein 2	No
5	19242771	19266385	M. sylvestris	HF22674	25.032758|26.795764|29.307046|31.389790	DNA-directed RNA polymerase II subunit, putative	Yes
5	19401771	19414751	M. sylvestris	HF22681	25.6453	Unknown protein	No
5	19517771	19540825	M. sylvestris	HF22690	32.012055|35.443506|37.073892|44.905111|47.537392|49.185664|50.988187|62.849162|69.957490|78.450670	Cinnamyl alcohol dehydrogenase 5	No
5	19517771	19540825	M. sylvestris	HF22689	32.012055|35.443506|37.073892|44.905111|47.537392|49.185664|50.988187|62.849162|69.957490|78.450670	Protein unc-50 homolog	Yes
5	19939771	19956957	NA	HF08253	25.8197	TIP41-family-like protein	No
5	20055771	20133353	M. sylvestris	HF08248	20.114030|21.067875|21.593638|22.878642|23.503397|24.569255|24.896748|25.402296|27.433010|28.558991|30.334977|30.789602|33.465810|34.737589|35.371845|36.053862|37.398715|38.767843|38.886773|43.251576|43.308268|43.629714|44.333379|44.783782|45.037168|55.125712|56.969096|57.888695|64.907778|79.499192|82.625235|83.740646|88.463608|93.134652|95.595163|96.410671|96.475648|111.973736|118.950557	Unknown protein	No
5	20055771	20133353	M. sylvestris	HF08249	20.114030|21.067875|21.593638|22.878642|23.503397|24.569255|24.896748|25.402296|27.433010|28.558991|30.334977|30.789602|33.465810|34.737589|35.371845|36.053862|37.398715|38.767843|38.886773|43.251576|43.308268|43.629714|44.333379|44.783782|45.037168|55.125712|56.969096|57.888695|64.907778|79.499192|82.625235|83.740646|88.463608|93.134652|95.595163|96.410671|96.475648|111.973736|118.950557	Unknown protein	No
5	20055771	20133353	M. sylvestris	HF08247	20.114030|21.067875|21.593638|22.878642|23.503397|24.569255|24.896748|25.402296|27.433010|28.558991|30.334977|30.789602|33.465810|34.737589|35.371845|36.053862|37.398715|38.767843|38.886773|43.251576|43.308268|43.629714|44.333379|44.783782|45.037168|55.125712|56.969096|57.888695|64.907778|79.499192|82.625235|83.740646|88.463608|93.134652|95.595163|96.410671|96.475648|111.973736|118.950557	Indole-3-acetic acid-amido synthetase, AUR3	Yes
5	20193771	20215359	M. sylvestris	HF08238	22.481864|24.768369|26.811115|28.977011|30.004377	Unknown protein	No
5	20495771	20506642	M. sylvestris	HF08227	22.540990|50.210240	Unknown protein	Yes
5	20538771	20551606	NA	HF08222	23.942336|24.820273|25.293414|30.604757	Pentatricopeptide repeat-containing protein	No
5	20538771	20551606	NA	HF08224	23.942336|24.820273|25.293414|30.604757	3-oxo-Delta(4,5)-steroid 5-beta-reductase-like	Yes
5	20538771	20551606	NA	HF08223	23.942336|24.820273|25.293414|30.604757	Zinc finger SWIM domain-containing protein	Yes
5	20789771	20801681	NA	HF08209	26.922567|27.951412	Somatic embryogenesis receptor kinase	Yes
5	20929771	20963891	M. sylvestris	HF08196	22.782614|23.048488|26.648198|36.783600|40.252376	Unknown protein	No
5	21032771	21039157	M. sylvestris	HF08191	36.6274	AMP-dependent synthetase/ligase	Yes
5	21132771	21146936	M. sylvestris	HF08186	26.819494|39.521063|44.723395	Unknown protein	No
5	21132771	21146936	M. sylvestris	HF08187	26.819494|39.521063|44.723395	Unknown protein	No
5	21132771	21146936	M. sylvestris	HF08184	26.819494|39.521063|44.723395	Unknown protein	No
5	21132771	21146936	M. sylvestris	HF08185	26.819494|39.521063|44.723395	Protein TonB like	No
5	21374771	21381268	NA	HF08164	20.4204	Endo-1 4-beta-xylanase A-like	Yes
5	21391771	21402440	NA	HF08163	22.426201|23.715026|31.102526	Endo-1,4-beta-xylanase A-like protein	Yes
5	21447771	21455696	NA	HF08160	27.3669	LIM domain-containing protein WLIM1-like	Yes
5	21477771	21496030	NA	HF08156	21.194610|27.166725	Unknown protein	No
5	21477771	21496030	NA	HF08157	21.194610|27.166725	Unknown protein	Yes
5	21498771	21507763	M. sieversii	HF08155	23.0919	Unknown protein	No
5	21498771	21507763	M. sieversii	HF08154	23.0919	Unknown protein	No
5	22191771	22198052	NA	HF08122	24.2872	Non-functional pseudokinase ZED1-like	No
5	22310771	22318698	NA	HF08112	20.339737|23.152948	Unknown protein	No
5	22310771	22318698	NA	HF08113	20.339737|23.152948	Pre-mRNA-processing protein 40A isoform X4	Yes
5	22329771	22384054	NA	HF08110	21.066687|21.083633|21.117308|24.991027|25.899287|33.011797|34.738595|69.768887	Beta-glucosidase 12-like	No
5	22329771	22384054	NA	HF08111	21.066687|21.083633|21.117308|24.991027|25.899287|33.011797|34.738595|69.768887	Beta-glucosidase 12-like	No
5	22396771	22411122	M. sieversii	HF08109	24.250814|24.593088|26.790166|28.426175	Beta-glucosidase 12	No
5	22421771	22476893	M. sieversii	HF08105	20.793265|21.589093|22.395770|23.174009|23.475837|23.699302|26.134410|26.588699|26.841476|27.385582|30.426041|34.305815|36.421311	GlycoM. sylvestristransferase	No
5	22421771	22476893	M. sieversii	HF08107	20.793265|21.589093|22.395770|23.174009|23.475837|23.699302|26.134410|26.588699|26.841476|27.385582|30.426041|34.305815|36.421311	Unknown protein	No
5	22421771	22476893	M. sieversii	HF08104	20.793265|21.589093|22.395770|23.174009|23.475837|23.699302|26.134410|26.588699|26.841476|27.385582|30.426041|34.305815|36.421311	Tubulin alpha chain	Yes
5	22421771	22476893	M. sieversii	HF08106	20.793265|21.589093|22.395770|23.174009|23.475837|23.699302|26.134410|26.588699|26.841476|27.385582|30.426041|34.305815|36.421311	Unknown protein	Yes
5	22421771	22476893	M. sieversii	HF08103	20.793265|21.589093|22.395770|23.174009|23.475837|23.699302|26.134410|26.588699|26.841476|27.385582|30.426041|34.305815|36.421311	Tubulin alpha-6 chain, putative	Yes
5	22421771	22476893	M. sieversii	HF08108	20.793265|21.589093|22.395770|23.174009|23.475837|23.699302|26.134410|26.588699|26.841476|27.385582|30.426041|34.305815|36.421311	F-box protein SKIP22	Yes
5	22479771	22504597	M. sieversii	HF08102	22.497844|23.500323	Sterol 3-beta-glucoM. sylvestristransferase UGT80A2	No
5	22479771	22504597	M. sieversii	HF08101	22.497844|23.500323	Pyruvate kinase	Yes
5	22562771	22568866	M. sieversii	HF08097	24.1125	Serine/threonine-protein kinase TOR	Yes
5	22562771	22568866	M. sieversii	HF08098	24.1125	Inositol-tetrakisphosphate 1-kinase	Yes
5	22802771	22810537	M. sieversii	HF08084	23.374	F-box/kelch-repeat protein	No
5	22802771	22810537	M. sieversii	HF08083	23.374	Unconventional prefoldin RPB5 interactor 1	No
5	23035771	23042447	NA	HF10329	38.754	Unknown protein	No
5	23035771	23042447	NA	HF10328	38.754	Cysteine-rich secretory protein, allergen V5/Tpx-1-related	No
5	23166771	23173473	NA	HF10336	20.8339	Branched-chain-amino-acid aminotransferase	No
5	23216771	23231056	NA	HF10344	20.880189|23.049515|27.448031|32.285051|35.198019|50.934350	Armadillo/beta-catenin-like repeat protein	Yes
5	23216771	23231056	NA	HF10343	20.880189|23.049515|27.448031|32.285051|35.198019|50.934350	Adenylosuccinate synthetase	Yes
5	23216771	23231056	NA	HF10342	20.880189|23.049515|27.448031|32.285051|35.198019|50.934350	LL-diaminopimelate aminotransferase	Yes
5	23234771	23248093	NA	HF10345	21.810014|28.299680|49.491078	Squalene monooxygenase, putative	No
5	23234771	23248093	NA	HF10344	21.810014|28.299680|49.491078	Armadillo/beta-catenin-like repeat protein	Yes
5	23446771	23455154	M. sylvestris	HF10349	26.962408|27.752682	Squalene monooxygenase	Yes
5	23485771	23495995	M. sylvestris	HF10351	48.7297	ATP-dependent DNA helicase	No
5	23513771	23522714	M. sylvestris	HF10353	28.0138	Unknown protein	No
5	23583771	23592327	M. sylvestris	HF10358	32.5826	Tunicamycin induced protein	Yes
5	23583771	23592327	M. sylvestris	HF10359	32.5826	Malate dehydrogenase	Yes
5	23624771	23645614	M. sylvestris	HF10363	20.226730|24.705515|25.701490|30.113485|33.037160|37.018201	Auxin-induced protein	No
5	23624771	23645614	M. sylvestris	HF10364	20.226730|24.705515|25.701490|30.113485|33.037160|37.018201	Auxin-induced protein 6B	Yes
5	23645771	23655680	M. sylvestris	HF10365	23.503295|40.419680|42.090415	pentatricopeptide repeat-containing protein MRL1, chloroplastic-like	Yes
5	23645771	23655680	M. sylvestris	HF10364	23.503295|40.419680|42.090415	Auxin-induced protein 6B	Yes
5	23664771	23690011	M. sylvestris	HF10366	23.225662|23.934319|28.429669|31.748065|34.203790|36.311531|39.822823|51.260014	Agamous-like MADS-box protein AGL62	No
5	23664771	23690011	M. sylvestris	HF10367	23.225662|23.934319|28.429669|31.748065|34.203790|36.311531|39.822823|51.260014	HVA22-like protein	No
5	23664771	23690011	M. sylvestris	HF10368	23.225662|23.934319|28.429669|31.748065|34.203790|36.311531|39.822823|51.260014	Calcium-binding EF-hand	Yes
5	23759771	23771721	M. sylvestris	HF10372	22.792261|25.823072	Cytokinin riboside 5'-monophosphate phosphoribohydrolase	No
5	23971771	23987154	M. sylvestris	HF10380	24.797610|31.199561	Alkaline/neutral invertase	No
5	23971771	23987154	M. sylvestris	HF10379	24.797610|31.199561	chalcone synthase	No
5	24132771	24139622	NA	HF10393	21.5543	Glutamyl-tRNA(Gln) amidotransferase subunit A	Yes
5	24132771	24139622	NA	HF10392	21.5543	Eukaryotic translation initiation factor 4B3	Yes
5	24200771	24208011	M. sylvestris	HF10398	49.6996	Unknown protein	No
5	24251771	24269568	M. sylvestris	HF10404	20.113058|23.703960|40.826085	Urease subunit alpha	No
5	24325771	24347805	M. sylvestris	HF10408	20.270392|21.474457|23.850573|24.674187|24.747530|24.754686	Unknown protein	No
5	24325771	24347805	M. sylvestris	HF10407	20.270392|21.474457|23.850573|24.674187|24.747530|24.754686	Zinc finger MYM-type protein	No
5	24325771	24347805	M. sylvestris	HF10409	20.270392|21.474457|23.850573|24.674187|24.747530|24.754686	Auxin transporter-like protein 2	Yes
5	24325771	24347805	M. sylvestris	HF10410	20.270392|21.474457|23.850573|24.674187|24.747530|24.754686	Auxin transporter-like protein 2	Yes
5	24901771	24908995	M. sieversii	HF10447	24.0966	Unknown protein	Yes
5	25083771	25098484	M. sieversii	HF10465	20.356874|27.652898|33.902380	Plant/F20M13-60 protein	Yes
5	25098771	25105825	NA	HF10466	20.824	Bromodomain, putative transposase, Ptta/En/Spm	No
5	27041771	27055753	M. sylvestris	HF10586	22.050953|24.594140|25.722444	Epidermal growth factor receptor substrate 15	Yes
5	29507771	29515427	M. sylvestris	HF10795	23.5895	60S ribosomal protein L32-1	Yes
5	29657771	29664605	M. sylvestris	HF10806	24.4907	Unknown protein	No
5	29666771	29676471	M. sylvestris	HF10807	23.1169	Transcription factor, putative	Yes
5	29970771	29984742	M. sylvestris	HF10828	22.8111	Unknown protein	No
5	29970771	29984742	M. sylvestris	HF10829	22.8111	Quinone-oxidoreductase	Yes
5	30266771	30273484	M. sylvestris	HF10857	29.0324	Pentatricopeptide repeat-containing protein	No
5	30266771	30273484	M. sylvestris	HF10858	29.0324	Methionine--tRNA ligase	Yes
5	36104771	36111607	M. sieversii	HF11365	25.6395	Ankyrin repeat family protein, putative	Yes
5	44185771	44190949	M. sylvestris	HF12045	29.8833	Lipoxygenase	Yes
5	46967771	47009317	M. sylvestris	HF12318	26.741231|27.397521|36.102891|50.312179	Ankyrin repeat family protein, putative	Yes
5	46967771	47009317	M. sylvestris	HF12319	26.741231|27.397521|36.102891|50.312179	Ankyrin repeat family protein, putative	Yes
5	47018771	47035257	M. sylvestris	HF12320	22.057203|24.309005|24.882119	Ankyrin repeat family protein, putative	No
5	47057771	47071620	M. sylvestris	HF12322	21.365652|22.966788|23.266296|23.690162	Octicosapeptide/Phox/Bem1p domain-containing protein / tetratricopeptide repeat-containing protein	Yes
5	47057771	47071620	M. sylvestris	HF12323	21.365652|22.966788|23.266296|23.690162	Ubiquinol oxidase	Yes
6	680883	719470	M. sieversii	HF10054	20.170013|25.782929|28.440427	MLO-like protein	No
6	680883	719470	M. sieversii	HF10052	20.170013|25.782929|28.440427	MLO-like protein	No
6	680883	719470	M. sieversii	HF10053	20.170013|25.782929|28.440427	Transcription initiation factor TFIID subunit 4b-like isoform X2	Yes
6	680883	719470	M. sieversii	HF10050	20.170013|25.782929|28.440427	Dolichyl-diphosphooligosaccharide--protein glycoM. sylvestristransferase subunit 1	Yes
6	680883	719470	M. sieversii	HF10051	20.170013|25.782929|28.440427	Peptidylprolyl isomerase	Yes
6	721883	769142	M. sieversii	HF10058	22.429436|24.219092|24.579390	Protein canopy-1	No
6	721883	769142	M. sieversii	HF10056	22.429436|24.219092|24.579390	Purple acid phosphatase	No
6	721883	769142	M. sieversii	HF10055	22.429436|24.219092|24.579390	NADPH--cytochrome P450 reductase	No
6	721883	769142	M. sieversii	HF10059	22.429436|24.219092|24.579390	Protein phosphatase	Yes
6	721883	769142	M. sieversii	HF10057	22.429436|24.219092|24.579390	Glyceraldehyde-3-phosphate dehydrogenase	Yes
6	1029883	1034555	M. sieversii	HF10074	20.245	Unknown protein	No
6	1324883	1331354	NA	HF10097	20.7302	Unknown protein	No
6	1731883	1737780	NA	HF10138	21.309235|39.916134	GlycoM. sylvestristransferase	Yes
6	1744883	1754857	M. sylvestris	HF10141	24.506448|32.686543|57.406649	protein ENHANCED DISEASE RESISTANCE 2-like	Yes
6	1744883	1754857	M. sylvestris	HF10140	24.506448|32.686543|57.406649	GlycoM. sylvestristransferase	Yes
6	1754883	1759331	M. sylvestris	HF10141	22.0904	protein ENHANCED DISEASE RESISTANCE 2-like	Yes
6	1762883	1782194	M. sylvestris	HF10142	20.140518|22.493643|31.172402|31.266507|31.304132|33.479606|40.946412|41.671988	Unknown protein	No
6	1801883	1806916	M. sieversii	HF10143	27.2701	Transmembrane protein 45B	Yes
6	1918883	1923479	M. sieversii	HF10152	20.2569	Bromodomain-containing protein	No
6	1918883	1923479	M. sieversii	HF10153	20.2569	Unknown protein	Yes
6	1935883	1941185	M. sieversii	HF10154	23.0145	Replication protein A subunit	Yes
6	2507883	2513295	M. sieversii	HF37123	22.0222	Unknown protein	No
6	2733883	2739664	M. sieversii	HF37134	24.0454	LRR receptor-like serine/threonine-protein kinase	Yes
6	3413883	3421819	M. sylvestris	HF37190	23.0314	2-oxoglutarate-dependent dioxygenase, putative	No
6	3413883	3421819	M. sylvestris	HF37189	23.0314	Unknown protein	Yes
6	3421883	3438304	M. sieversii|M. sylvestris	HF37191	20.209239|20.312278	2-oxoglutarate-dependent dioxygenase	No
6	3421883	3438304	M. sieversii|M. sylvestris	HF37190	20.209239|20.312278	2-oxoglutarate-dependent dioxygenase, putative	No
6	3618883	3625859	M. sylvestris	HF37201	29.176790|47.806483	NAC domain-containing protein 66-like	No
6	5550883	5555810	M. sieversii	HF37314	20.9453	Oxoglutarate/iron-dependent dioxygenase	No
6	13619883	13645078	NA	HF37580	23.3291	Unknown protein	No
6	14737883	14753746	M. sieversii	HF37603	20.3581	IST1 homolog	No
6	18266883	18284782	M. sieversii	HF08344	21.538541|22.969721|34.338458	Elicitor-responsive protein 3	No
6	18266883	18284782	M. sieversii	HF08343	21.538541|22.969721|34.338458	Unknown protein	Yes
6	18331883	18345178	M. sieversii	HF08345	34.567716|42.231423	ATP-dependent DNA helicase	No
6	18364883	18532546	M. sieversii	HF08354	20.208334|20.918175|20.923753|21.078474|21.093424|21.331685|22.237520|23.028648|23.423365|23.736180|23.857812|24.655230|26.886322|27.031155|27.866343|28.643458|28.812027|30.448232|30.880089|30.922017|31.361361|31.504729|32.320508|33.466496|34.321780|35.405632|36.004261|36.264965|37.920398|38.659261|38.868426|38.944096|40.357032|41.340800|43.091936|43.330725|46.173960|46.199024|46.445369|47.379559…	Unknown protein	No
6	18364883	18532546	M. sieversii	HF08350	20.208334|20.918175|20.923753|21.078474|21.093424|21.331685|22.237520|23.028648|23.423365|23.736180|23.857812|24.655230|26.886322|27.031155|27.866343|28.643458|28.812027|30.448232|30.880089|30.922017|31.361361|31.504729|32.320508|33.466496|34.321780|35.405632|36.004261|36.264965|37.920398|38.659261|38.868426|38.944096|40.357032|41.340800|43.091936|43.330725|46.173960|46.199024|46.445369|47.379559…	Unknown protein	No
6	18364883	18532546	M. sieversii	HF08357	20.208334|20.918175|20.923753|21.078474|21.093424|21.331685|22.237520|23.028648|23.423365|23.736180|23.857812|24.655230|26.886322|27.031155|27.866343|28.643458|28.812027|30.448232|30.880089|30.922017|31.361361|31.504729|32.320508|33.466496|34.321780|35.405632|36.004261|36.264965|37.920398|38.659261|38.868426|38.944096|40.357032|41.340800|43.091936|43.330725|46.173960|46.199024|46.445369|47.379559…	DEAD-box ATP-dependent RNA helicase	No
6	18364883	18532546	M. sieversii	HF08353	20.208334|20.918175|20.923753|21.078474|21.093424|21.331685|22.237520|23.028648|23.423365|23.736180|23.857812|24.655230|26.886322|27.031155|27.866343|28.643458|28.812027|30.448232|30.880089|30.922017|31.361361|31.504729|32.320508|33.466496|34.321780|35.405632|36.004261|36.264965|37.920398|38.659261|38.868426|38.944096|40.357032|41.340800|43.091936|43.330725|46.173960|46.199024|46.445369|47.379559…	Unknown protein	No
6	18364883	18532546	M. sieversii	HF08356	20.208334|20.918175|20.923753|21.078474|21.093424|21.331685|22.237520|23.028648|23.423365|23.736180|23.857812|24.655230|26.886322|27.031155|27.866343|28.643458|28.812027|30.448232|30.880089|30.922017|31.361361|31.504729|32.320508|33.466496|34.321780|35.405632|36.004261|36.264965|37.920398|38.659261|38.868426|38.944096|40.357032|41.340800|43.091936|43.330725|46.173960|46.199024|46.445369|47.379559…	Short-chain dehydrogenase/reductase, SDR	No
6	18364883	18532546	M. sieversii	HF08351	20.208334|20.918175|20.923753|21.078474|21.093424|21.331685|22.237520|23.028648|23.423365|23.736180|23.857812|24.655230|26.886322|27.031155|27.866343|28.643458|28.812027|30.448232|30.880089|30.922017|31.361361|31.504729|32.320508|33.466496|34.321780|35.405632|36.004261|36.264965|37.920398|38.659261|38.868426|38.944096|40.357032|41.340800|43.091936|43.330725|46.173960|46.199024|46.445369|47.379559…	Unknown protein	No
6	18364883	18532546	M. sieversii	HF08352	20.208334|20.918175|20.923753|21.078474|21.093424|21.331685|22.237520|23.028648|23.423365|23.736180|23.857812|24.655230|26.886322|27.031155|27.866343|28.643458|28.812027|30.448232|30.880089|30.922017|31.361361|31.504729|32.320508|33.466496|34.321780|35.405632|36.004261|36.264965|37.920398|38.659261|38.868426|38.944096|40.357032|41.340800|43.091936|43.330725|46.173960|46.199024|46.445369|47.379559…	F-box/LRR-repeat protein family	No
6	18364883	18532546	M. sieversii	HF08355	20.208334|20.918175|20.923753|21.078474|21.093424|21.331685|22.237520|23.028648|23.423365|23.736180|23.857812|24.655230|26.886322|27.031155|27.866343|28.643458|28.812027|30.448232|30.880089|30.922017|31.361361|31.504729|32.320508|33.466496|34.321780|35.405632|36.004261|36.264965|37.920398|38.659261|38.868426|38.944096|40.357032|41.340800|43.091936|43.330725|46.173960|46.199024|46.445369|47.379559…	ATP-dependent RNA helicase	Yes
6	18364883	18532546	M. sieversii	HF08349	20.208334|20.918175|20.923753|21.078474|21.093424|21.331685|22.237520|23.028648|23.423365|23.736180|23.857812|24.655230|26.886322|27.031155|27.866343|28.643458|28.812027|30.448232|30.880089|30.922017|31.361361|31.504729|32.320508|33.466496|34.321780|35.405632|36.004261|36.264965|37.920398|38.659261|38.868426|38.944096|40.357032|41.340800|43.091936|43.330725|46.173960|46.199024|46.445369|47.379559…	CLAVATA3/ESR (CLE)-related protein, CLE	Yes
6	18534883	18547193	M. sieversii	HF08358	23.958234|33.511958	Tetraspanin	Yes
6	18714883	18735392	M. sieversii	HF08371	20.2873	Unknown protein	Yes
6	19432883	19452908	M. sieversii	HF08407	20.934628|27.467338	Glutamate--cysteine ligase	Yes
6	19432883	19452908	M. sieversii	HF08406	20.934628|27.467338	Tubulin beta chain	Yes
6	22867883	22882330	M. sieversii	HF08571	21.6504	zinc finger CCCH domain-containing protein 32-like	No
6	22867883	22882330	M. sieversii	HF08570	21.6504	Early nodulin-like protein 1	No
6	25328883	25334121	M. sieversii	HF08732	32.9579	Reticulon-like protein	No
6	26712883	26718793	NA	HF08836	24.2584	Poly A polymerase	Yes
6	27068883	27074097	NA	HF08857	20.3949	ATP/DNA-binding protein	No
6	27068883	27074097	NA	HF08856	20.3949	ATP/DNA-binding protein	Yes
6	27819883	27824961	M. sieversii	HF08926	20.4545	Aspartyl aminopeptidase	Yes
6	27819883	27824961	M. sieversii	HF08925	20.4545	Adenylate kinase 4	Yes
6	28379883	28384899	NA	HF08958	20.4904	Unknown protein	No
6	30043883	30048950	M. sieversii	HF09094	63.8724	Tryptophan aminotransferase-related protein 2, TAR2	Yes
6	30430883	30436329	M. sieversii	HF09131	21.2646	1-deoxy-D-xylulose-5-phosphate reductoisomerase	Yes
7	248044	302565	M. sylvestris	HF16951	22.9712	Unknown protein	No
7	248044	302565	M. sylvestris	HF16948	22.9712	UBN2 domain-containing protein	No
7	248044	302565	M. sylvestris	HF16950	22.9712	Protein YLS3	Yes
7	248044	302565	M. sylvestris	HF16949	22.9712	Unknown protein	Yes
7	1223044	1231089	M. sylvestris	HF16866	23.474928|25.405855	Carotenoid cleavage dioxygenase 1	Yes
7	1232044	1243317	M. sylvestris	HF16864	28.801487|31.701962|39.523399	Unknown protein	No
7	1232044	1243317	M. sylvestris	HF16865	28.801487|31.701962|39.523399	Polygalacturonase	No
7	1299044	1322367	M. sylvestris	HF16859	21.8248	Unknown protein	No
7	1299044	1322367	M. sylvestris	HF16857	21.8248	Unknown protein	No
7	1299044	1322367	M. sylvestris	HF16858	21.8248	Unknown protein	No
7	1299044	1322367	M. sylvestris	HF16860	21.8248	UDP-glucose 6-dehydrogenase	No
7	1758044	1764227	M. sieversii	HF16808	22.7264	Structural maintenance of chromosomes protein 5	Yes
7	1804044	1809662	NA	HF16803	26.0848	MADS-box protein 14	Yes
7	1804044	1809662	NA	HF16802	26.0848	Protein BPS1 chloroplastic	Yes
7	4788044	4795135	NA	HF16548	22.9993	Ubiquitin carboxyl-terminal hydrolase 12	Yes
7	9071044	9081454	M. sylvestris	HF14463	36.902497|54.326920|59.626139	Glutamyl-tRNA(Gln) amidotransferase subunit B like	Yes
7	18141044	18152949	M. sylvestris	HF14844	22.185651|24.176756	43kDa postsynaptic protein	No
7	20332044	20340699	NA	HF14961	20.7215	Ubiquitin-conjugating enzyme E2 28	Yes
7	21054044	21061999	M. sieversii	HF12434	24.2455	Ectonucleotide pyrophosphatase/phosphodiesterase family member 3	Yes
7	21610044	21615644	M. sieversii	HF12475	21.5947	Transducin family protein / WD-40 repeat family protein	Yes
7	21610044	21615644	M. sieversii	HF12476	21.5947	Peptidase M16	Yes
7	22067044	22073509	M. sieversii	HF12507	21.9356	Retrovirus-related Pol polyprotein LINE-1	No
7	22949044	22953857	M. sieversii	HF12559	23.298	Caffeic acid 3-O-methyltransferase	Yes
7	23269044	23275869	M. sylvestris	HF24909	38.8839	14-3-3-like protein GF14-B	Yes
7	23269044	23275869	M. sylvestris	HF24908	38.8839	Calcium-binding endonuclease/exonuclease/phosphatase family	Yes
7	23390044	23395918	M. sylvestris	HF24922	20.8428	3-phosphoinositide-dependent protein kinase 1-like	Yes
7	23390044	23395918	M. sylvestris	HF24921	20.8428	Transcription factor	Yes
7	23458044	23475879	M. sylvestris	HF24930	24.3253	Acetyltransferase component of pyruvate dehydrogenase complex	Yes
7	23732044	23743977	M. sylvestris	HF24944	24.606856|25.592172	Guanine deaminase	No
7	23732044	23743977	M. sylvestris	HF24946	24.606856|25.592172	Agamous-like MADS-box protein	No
7	23732044	23743977	M. sylvestris	HF24945	24.606856|25.592172	Receptor kinase-like protein Xa21	Yes
7	23899044	23906301	M. sylvestris	HF24963	20.1264	SKP1-like protein 1A	No
7	23899044	23906301	M. sylvestris	HF24964	20.1264	F-box protein	No
7	23899044	23906301	M. sylvestris	HF24962	20.1264	RING-type E3 ubiquitin transferase	Yes
7	24317044	24328262	NA	HF24986	26.073569|28.319947|29.922332	Lysine-specific demethylase	No
7	24440044	24446924	M. sylvestris	HF24995	26.6477	Cytochrome c oxidase assembly protein COX16	No
7	25668044	25679195	M. sieversii	HF25095	22.527585|29.545322|29.996779|30.991692	Cyclic nucleotide-gated ion channel 1-like	No
7	25668044	25679195	M. sieversii	HF25096	22.527585|29.545322|29.996779|30.991692	Cyclic nucleotide-gated channel 6	Yes
7	25668044	25679195	M. sieversii	HF25097	22.527585|29.545322|29.996779|30.991692	Serine-rich adhesin for platelets like	Yes
7	29649044	29654843	M. sieversii	HF25453	24.9249	Cation/H(+) antiporter 15-like	No
7	29649044	29654843	M. sieversii	HF25452	24.9249	Biotin carboxyl carrier protein of acetyl-CoA carboxylase	Yes
7	30032044	30037654	M. sieversii	HF25495	21.0105	Receptor-like protein kinase	Yes
7	30041044	30046072	M. sieversii	HF25496	21.1974	Chr2:16966011-16968866 FORWARD LENGTH=389	Yes
7	34118044	34123367	M. sylvestris	HF25958	21.8328	Ribonuclease P protein subunit P38-related isoform 2	Yes
8	2718626	2730892	NA	HF21200	22.3613	Serpin-ZX	No
8	3365626	3377576	M. sieversii	HF21262	21.600393|26.855550|38.300178	Glutamate receptor	No
8	3365626	3377576	M. sieversii	HF21261	21.600393|26.855550|38.300178	Unknown protein	No
8	3402626	3407821	M. sieversii	HF21263	38.2389	Glutamate receptor	No
8	3417626	3423673	M. sieversii	HF21264	41.9524	UBN2_3 domain-containing protein	No
8	3430626	3436775	M. sieversii	HF21265	23.9637	Glutamate receptor	No
8	6832626	6838679	M. sieversii	HF21558	29.5928	Subtilisin-like protease	Yes
8	7002626	7008236	M. sieversii	HF21571	23.8479	Ubiquitin-protein ligase, putative	Yes
8	23363626	23370202	M. sieversii	HF44384	20.6085	Protein EXORDIUM	Yes
8	26853626	26859285	M. sieversii	HF34876	24.8949	Phosphoenolpyruvate carboxykinase (ATP)	Yes
8	27632626	27637849	M. sieversii	HF34827	24.0857	L-type lectin-domain containing receptor kinase IX.1-like	No
9	554411	559827	M. sylvestris	HF32942	28.418	Protein LAZY 1 isoform X2	No
9	554411	559827	M. sylvestris	HF32943	28.418	Unknown protein	No
9	554411	559827	M. sylvestris	HF32945	28.418	Dehydrogenase/reductase	No
9	554411	559827	M. sylvestris	HF32944	28.418	Mitochondrial import inner membrane translocase subunit TIM44	Yes
9	617411	624143	M. sylvestris	HF32954	23.0722	Unknown protein	No
9	617411	624143	M. sylvestris	HF32955	23.0722	Reverse transcriptase zinc-binding domain	No
9	617411	624143	M. sylvestris	HF32953	23.0722	BnaC07g49000D protein	Yes
9	617411	624143	M. sylvestris	HF32956	23.0722	Protein NUCLEAR FUSION DEFECTIVE 4-like	Yes
9	675411	682555	M. sylvestris	HF32965	22.593068|26.874521	Agamous-like MADS-box protein AGL82	No
9	675411	682555	M. sylvestris	HF32964	22.593068|26.874521	DCD (Development and cell death) domain protein	No
9	767411	773786	M. sylvestris	HF32977	20.181	Lipase	Yes
9	1823411	1828296	M. sylvestris	HF33102	26.1416	Denticleless protein homolog	No
9	1854411	1862316	M. sylvestris	HF33106	25.153247|37.883550	Pentatricopeptide repeat	No
9	1854411	1862316	M. sylvestris	HF33107	25.153247|37.883550	Zinc finger CCCH domain-containing protein 41	Yes
9	3027411	3037661	NA	HF33217	23.268140|28.186587	LOB domain-containing protein 27-like	No
9	3027411	3037661	NA	HF33218	23.268140|28.186587	Actin cross-linking protein	No
9	3027411	3037661	NA	HF33216	23.268140|28.186587	Serine/threonine-protein kinase HT1	Yes
9	4326411	4331266	M. sieversii|M. sylvestris	HF33381	22.2189	Unknown protein	No
9	4651411	4658134	NA	HF33408	20.237419|33.785570	Eukaryotic translation initiation factor 3 subunit M	Yes
9	5606411	5612901	M. sylvestris	HF33507	23.903	cyclin-B1-2	No
9	9685411	9690613	M. sieversii	HF33892	21.9345	Transmembrane emp24 domain-containing protein p24beta2	Yes
9	9685411	9690613	M. sieversii	HF33891	21.9345	Acetyl-CoA C-acetyltransferase protein	Yes
9	13433411	13451103	M. sieversii	HF00613	21.965462|22.740853|23.163917|26.903879|28.310708	Terpene cyclase/mutase family member	Yes
9	15825411	15839008	M. sylvestris	HF00444	28.224	Solute carrier family 25 member 44	Yes
9	30107411	30119647	M. sylvestris	HF36764	22.601680|23.922012|30.386951|45.588477	LanC-like protein	Yes
9	30607411	30613333	M. sylvestris	HF36804	50.3519	lisH domain and HEAT repeat-containing protein KIAA1468 homolog	Yes
9	30641411	30654291	NA	HF36809	25.390440|26.669342|29.642305|39.988795	Unknown protein	No
9	30641411	30654291	NA	HF36810	25.390440|26.669342|29.642305|39.988795	Thaumatin-like protein 1a	Yes
9	31104411	31110223	M. sylvestris	HF36838	27.6949	E3 ubiquitin-protein ligase SINA-like	Yes
9	31258411	31268963	M. sylvestris	HF36848	22.856292|31.395774	Cold-regulated protein	No
9	31258411	31268963	M. sylvestris	HF36847	22.856292|31.395774	Plastid movement impaired 2	Yes
9	31281411	31291713	M. sylvestris	HF36849	20.418799|23.789268|28.804526|29.002860|32.146092	RNA-dependent RNA polymerase	Yes
9	31401411	31412671	M. sylvestris	HF36858	22.347702|24.456342|25.012047	Protein kinase superfamily protein	Yes
9	31401411	31412671	M. sylvestris	HF36857	22.347702|24.456342|25.012047	Uridine 5-monophosphate synthase	Yes
9	31451411	31461729	M. sylvestris	HF36863	20.275693|20.320782|26.751916	HMG-Y-related protein A	Yes
9	31451411	31461729	M. sylvestris	HF36862	20.275693|20.320782|26.751916	THO complex subunit 4D	Yes
9	31724411	31739789	M. sylvestris	HF36878	25.353911|29.555184	Protein C2-DOMAIN ABA-RELATED 4	Yes
9	31781411	31787168	M. sylvestris	HF36880	23.5022	ABC transporter B family member 19	Yes
9	31781411	31787168	M. sylvestris	HF36881	23.5022	MYB transcription factor 10	Yes
9	31789411	31800608	M. sylvestris	HF36883	28.9562	Receptor protein kinase, putative	No
9	31789411	31800608	M. sylvestris	HF36882	28.9562	Receptor protein kinase	No
9	31975411	31983399	M. sylvestris	HF36894	26.885	PHD finger protein family	No
9	32547411	32566123	M. sylvestris	HF36939	32.5199	Disease resistance protein	No
9	32547411	32566123	M. sylvestris	HF36938	32.5199	Unknown protein	No
9	32675411	32692297	M. sieversii|M. sylvestris	HF36947	22.435215|23.678394|26.996945|29.075143|40.513855|41.978591|53.009068	Transcription factor	No
9	32675411	32692297	M. sieversii|M. sylvestris	HF36948	22.435215|23.678394|26.996945|29.075143|40.513855|41.978591|53.009068	Unknown protein	No
9	32675411	32692297	M. sieversii|M. sylvestris	HF36949	22.435215|23.678394|26.996945|29.075143|40.513855|41.978591|53.009068	Galactokinase	No
9	32696411	32703959	M. sieversii|M. sylvestris	HF36949	35.123554|54.808613	Galactokinase	No
9	32747411	32754096	M. sylvestris	HF36958	22.1851	Unknown protein	No
9	32747411	32754096	M. sylvestris	HF36957	22.1851	TPX2 family protein	Yes
9	33700411	33709178	NA	HF37033	21.143379|22.096248	Stachyose synthase	Yes
9	33736411	33741469	NA	HF37037	24.6304	Unknown protein	No
9	33770411	33776454	NA	HF37040	27.8717	Zinc knuckle CCHC-type family protein	Yes
10	7155651	7162570	M. sylvestris	HF02630	22.857	pentatricopeptide repeat-containing protein At2g37230	No
10	7155651	7162570	M. sylvestris	HF02631	22.857	Auxin-induced protein 15A	Yes
10	7189651	7247183	M. sylvestris	HF02633	20.678630|20.718261|22.581669|23.538183|25.212575|25.487139|26.771578|27.421503|27.593038|32.135627|33.064215|33.140254|36.249977|36.753507|37.039316|38.852467	Auxin-induced protein 6B	Yes
10	7247651	7300848	M. sylvestris	HF02634	20.363072|21.886307|23.065498|27.513168|28.136046|30.824883|31.986765|33.160338|34.945784	Auxin-induced protein like	No
10	7247651	7300848	M. sylvestris	HF02637	20.363072|21.886307|23.065498|27.513168|28.136046|30.824883|31.986765|33.160338|34.945784	Auxin-induced protein	No
10	7247651	7300848	M. sylvestris	HF02635	20.363072|21.886307|23.065498|27.513168|28.136046|30.824883|31.986765|33.160338|34.945784	Auxin-induced protein 15A	Yes
10	7247651	7300848	M. sylvestris	HF02636	20.363072|21.886307|23.065498|27.513168|28.136046|30.824883|31.986765|33.160338|34.945784	Auxin-induced protein 6B	Yes
10	7247651	7300848	M. sylvestris	HF02638	20.363072|21.886307|23.065498|27.513168|28.136046|30.824883|31.986765|33.160338|34.945784	Auxin responsive SAUR protein	Yes
10	7307651	7325414	M. sylvestris	HF02638	24.598676|26.570532|29.570949|34.375315|34.612406|44.811346	Auxin responsive SAUR protein	Yes
10	7341651	7356778	M. sylvestris	HF02640	27.065788|28.980748|31.181018	Unknown protein	No
10	7341651	7356778	M. sylvestris	HF02641	27.065788|28.980748|31.181018	Auxin responsive SAUR protein	Yes
10	7361651	7371412	M. sylvestris	HF02641	30.4947	Auxin responsive SAUR protein	Yes
10	7391651	7406435	M. sylvestris	HF02643	41.2632	transcription initiation factor TFIID subunit 14b isoform X2	Yes
10	7407651	7418150	M. sylvestris	HF02643	27.369100|31.685605	transcription initiation factor TFIID subunit 14b isoform X2	Yes
10	7470651	7480483	M. sylvestris	HF02647	22.957268|23.901047	Unknown protein	No
10	7470651	7480483	M. sylvestris	HF02645	22.957268|23.901047	Unknown protein	Yes
10	7470651	7480483	M. sylvestris	HF02646	22.957268|23.901047	auxin-induced protein 6B-like	Yes
10	7524651	7535546	M. sylvestris	HF02654	20.733631|23.123647|31.794618	AmidophosphoriboM. sylvestristransferase	No
10	7524651	7535546	M. sylvestris	HF02655	20.733631|23.123647|31.794618	tRNA-dihydrouridine(47) synthase [NAD(P)(+)]	Yes
10	7546651	7553491	M. sylvestris	HF02656	34.1377	GAGA binding-like protein	Yes
10	7774651	7791861	M. sylvestris	HF44288	20.719842|23.958394|24.743378|25.105293|25.750031|26.396872|40.860652|53.545541	Zinc finger, B-box	Yes
10	7798651	7812966	M. sylvestris	HF44286	20.797836|25.254855|26.115494|35.463392|46.990784	Endoglucanase	Yes
10	7798651	7812966	M. sylvestris	HF44287	20.797836|25.254855|26.115494|35.463392|46.990784	Fructose-bisphosphate aldolase	Yes
10	7846651	7855326	M. sylvestris	HF44283	20.7328	Cytochrome P450 family ferulate hydroxylase	No
10	7846651	7855326	M. sylvestris	HF44284	20.7328	zinc finger CCCH domain-containing protein 19-like	Yes
10	7857651	7874267	M. sylvestris	HF44281	23.499607|23.577137|26.690137|28.138702|41.370237	GATA transcription factor	Yes
10	7909651	7935959	M. sylvestris	HF44279	21.327811|27.701044|28.660493|32.815588|33.898656|39.311128|39.405025|56.540629|86.604764|89.579846|97.950826	SH3 domain-containing protein 2	No
10	7909651	7935959	M. sylvestris	HF44280	21.327811|27.701044|28.660493|32.815588|33.898656|39.311128|39.405025|56.540629|86.604764|89.579846|97.950826	Cysteine-rich repeat secretory protein 38	No
10	7946651	7953973	M. sylvestris	HF44278	22.266347|23.307266	TAF RNA polymerase I subunit A	No
10	7997651	8056156	M. sylvestris	HF44273	35.520228|52.155506	Protein DETOXIFICATION	No
10	7997651	8056156	M. sylvestris	HF44274	35.520228|52.155506	Rab proteins geranylgeranyltransferase component	Yes
10	7997651	8056156	M. sylvestris	HF44272	35.520228|52.155506	Protein DETOXIFICATION	Yes
10	8075651	8087666	M. sieversii	HF44270	24.169021|40.598285	Protein terminal ear1	No
10	8165651	8177291	M. sylvestris	HF44264	20.690640|23.009979|24.483872|26.519837	Chr2:9149726-9151752 FORWARD LENGTH=330	Yes
10	8165651	8177291	M. sylvestris	HF44265	20.690640|23.009979|24.483872|26.519837	Kinesin-like protein	Yes
10	8190651	8202420	M. sylvestris	HF44262	25.100644|32.148444	DNA topoisomerase 2	No
10	8190651	8202420	M. sylvestris	HF44261	25.100644|32.148444	Unknown protein	No
10	8190651	8202420	M. sylvestris	HF44263	25.100644|32.148444	Imidazole glycerol phosphate synthase subunit HisF like	Yes
10	8228651	8262995	M. sylvestris	HF44258	22.690428|24.553270|26.709967|52.464465	Fatty acyl-CoA reductase	No
10	8373651	8398513	M. sylvestris	HF44252	21.477936|25.800565|26.050072|26.310752|27.447067|40.895700|43.628532|48.888439|62.276716|96.421492	SKP1-like protein 1A	No
10	8373651	8398513	M. sylvestris	HF44253	21.477936|25.800565|26.050072|26.310752|27.447067|40.895700|43.628532|48.888439|62.276716|96.421492	Retrovirus-related Pol polyprotein from transposon TNT 1-94	No
10	8373651	8398513	M. sylvestris	HF44251	21.477936|25.800565|26.050072|26.310752|27.447067|40.895700|43.628532|48.888439|62.276716|96.421492	Purple acid phosphatase	No
10	8437651	8445185	M. sylvestris	HF44248	22.244315|31.684605	Beta-galactosidase	Yes
10	8582651	8605843	M. sylvestris	HF44237	21.746623|22.937475|25.282916|26.392594|28.172628|29.353171	Histidinol-phosphatase	No
10	8582651	8605843	M. sylvestris	HF44236	21.746623|22.937475|25.282916|26.392594|28.172628|29.353171	Dehydrin 11	Yes
10	8645651	8653687	M. sylvestris	HF44234	23.3545	Pentatricopeptide repeat-containing protein	Yes
10	8809651	8821996	M. sylvestris	HF44227	24.501157|28.058716|34.409284	Ribosome biogenesis protein BOP1 homolog	No
10	8809651	8821996	M. sylvestris	HF44229	24.501157|28.058716|34.409284	Unknown protein	No
10	8809651	8821996	M. sylvestris	HF44228	24.501157|28.058716|34.409284	Bile acid:sodium symporter family protein	No
10	8851651	8866386	M. sylvestris	HF44225	20.253402|22.415101|23.649365	Phosphatidylinositol/phosphatidylcholine transfer protein SFH8	Yes
10	9041651	9059726	M. sieversii	HF44212	23.5767	Unknown protein	No
10	9060651	9076756	M. sieversii	HF44210	24.8659	Unknown protein	No
10	9060651	9076756	M. sieversii	HF44211	24.8659	E3 ubiquitin-protein ligase RGLG2	No
10	9161651	9169161	NA	HF44202	20.4881	Unknown protein	No
10	9161651	9169161	NA	HF44203	20.4881	Glucose-1-phosphate adenylyltransferase	Yes
10	9179651	9190903	NA	HF44201	26.4477	Unknown protein	No
10	9352651	9372119	M. sylvestris	HF44185	22.346148|22.549669|22.630715|35.659928	HR-like lesion-inducing protein-related	No
10	9352651	9372119	M. sylvestris	HF44184	22.346148|22.549669|22.630715|35.659928	Isoflavone reductase homolog	No
10	9378651	9393177	M. sieversii	HF44183	21.1334	Peroxidase	Yes
10	11729651	11737181	M. sylvestris	HF44054	20.8472	Unknown protein	No
10	17144651	17160014	M. sylvestris	HF35784	31.4297	Retrovirus-related Pol polyprotein LINE-1	No
10	17372651	17382009	M. sylvestris	HF35793	20.1798	Unknown protein	No
10	18285651	18293853	M. sylvestris	HF35837	25.4426	mitotic checkpoint protein BUB3.2	No
10	19139651	19148047	M. sylvestris	HF35878	25.0208	3-isopropylmalate dehydratase large subunit like	Yes
10	19275651	19290674	M. sylvestris	HF35887	26.908288|34.199495	Receptor protein kinase, putative	No
10	19275651	19290674	M. sylvestris	HF35886	26.908288|34.199495	Receptor-like kinase	No
10	19275651	19290674	M. sylvestris	HF35885	26.908288|34.199495	Non-functional pseudokinase ZED1-like	No
10	19900651	19910255	M. sylvestris	HF35924	21.4041	Xyloglucan endotransglucoM. sylvestrisase/hydrolase	No
10	19927651	19941832	M. sylvestris	HF35925	25.3851	Basic form of pathogenesis-related protein 1-like	No
10	20264651	20274520	M. sylvestris	HF35946	21.006445|27.551644	Unknown protein	No
10	20968651	20982712	M. sylvestris	HF35990	20.162389|21.706285	Amidase	No
10	21048651	21059174	M. sylvestris	HF35997	24.655878|25.813841	Auxilin-related protein 1-like	No
10	21048651	21059174	M. sylvestris	HF35996	24.655878|25.813841	Asparagine--tRNA ligase	No
10	21078651	21105025	M. sylvestris	HF35999	21.571906|22.352505|27.545749|37.134610	Armadillo repeat only 1	No
10	21078651	21105025	M. sylvestris	HF36000	21.571906|22.352505|27.545749|37.134610	Unknown protein	No
10	21078651	21105025	M. sylvestris	HF36001	21.571906|22.352505|27.545749|37.134610	Unknown protein	No
10	21113651	21124983	M. sylvestris	HF36002	24.5375	Cold shock protein	Yes
10	21445651	21464561	M. sylvestris	HF36025	20.936890|28.963101	E3 ubiquitin-protein ligase UPL3	Yes
10	21928651	21936388	M. sieversii|M. sylvestris	HF36056	23.0414	Unknown protein	No
10	21928651	21936388	M. sieversii|M. sylvestris	HF36057	23.0414	Translation initiation factor IF-3	Yes
10	23850651	23866122	M. sylvestris	HF36210	20.686125|24.079658|24.784116|28.345368|28.387694|32.750502|52.433974	Unknown protein	No
10	23850651	23866122	M. sylvestris	HF36209	20.686125|24.079658|24.784116|28.345368|28.387694|32.750502|52.433974	aminoacylase-1	Yes
10	23867651	23874331	M. sylvestris	HF36211	36.7347	Expansin-A20	Yes
10	23878651	23922498	M. sylvestris	HF36213	24.158197|26.027093	Unknown protein	No
10	23878651	23922498	M. sylvestris	HF36215	24.158197|26.027093	Unknown protein	No
10	23878651	23922498	M. sylvestris	HF36214	24.158197|26.027093	Unknown protein	No
10	23878651	23922498	M. sylvestris	HF36216	24.158197|26.027093	Unknown protein	No
10	23878651	23922498	M. sylvestris	HF36212	24.158197|26.027093	Pentatricopeptide repeat-containing protein	Yes
10	23878651	23922498	M. sylvestris	HF36217	24.158197|26.027093	Disease resistance protein	Yes
10	23925651	23948577	M. sylvestris	HF36218	20.973128|22.241725|22.313142|26.358320|27.726749|28.420203|29.901160|32.208850	TIR-NBS-LRR-like protein	No
10	23925651	23948577	M. sylvestris	HF36217	20.973128|22.241725|22.313142|26.358320|27.726749|28.420203|29.901160|32.208850	Disease resistance protein	Yes
10	23957651	23981374	M. sylvestris	HF36219	23.050731|26.363594|29.594017|30.065479|37.625103|40.959715|52.574769	Brefeldin A-inhibited guanine nucleotide-exchange protein	Yes
10	24693651	24700710	NA	HF36259	27.7287	Unknown protein	No
10	27021651	27029925	M. sylvestris	HF29860	34.3073	vesicle-associated membrane protein 722-like	Yes
10	27294651	27303647	M. sylvestris	HF29876	28.401003|28.838752	Unknown protein	No
10	29481651	29487458	NA	HF30060	26.5741	E3 ubiquitin-protein ligase	No
10	29481651	29487458	NA	HF30061	26.5741	Unknown protein	No
10	29519651	29524789	NA	HF30062	25.1072	Photosystem I reaction center subunit VI	No
10	29556651	29564277	NA	HF30065	34.9273	Poly [ADP-ribose] polymerase	Yes
10	31675651	31680410	M. sieversii	HF22859	24.1573	Filamentous hemagglutinin transporter	Yes
10	32356651	32363071	M. sylvestris	HF22916	31.2869	Inosine-5'-monophosphate dehydrogenase	No
10	35512651	35517324	M. sieversii	HF23168	20.7468	twinkle homolog protein, chloroplastic/mitochondrial isoform X1	Yes
10	35546651	35551929	M. sylvestris	HF23170	23.1133	Berberine bridge enzyme-like 7	No
10	35739651	35745744	NA	HF23184	21.390442|47.909223	Nitrate regulatory gene2 protein	Yes
10	36008651	36013915	M. sieversii	HF23206	22.6455	Beta-amylase 7	No
10	36008651	36013915	M. sieversii	HF23207	22.6455	DNA-damage-repair/toleration protein DRT111, chloroplastic	Yes
10	43759651	43764987	M. sylvestris	HF14979	23.017	Myb family transcription factor APL	Yes
11	543618	592122	M. sylvestris	HF43921	20.616672|21.931879	Peptidyl-tRNA hydrolase mitochondrial isoform X1	No
11	543618	592122	M. sylvestris	HF43918	20.616672|21.931879	Unknown protein	No
11	543618	592122	M. sylvestris	HF43917	20.616672|21.931879	Phosphatidylinositol N-acetylglucosaminyltransferase subunit A like	No
11	543618	592122	M. sylvestris	HF43920	20.616672|21.931879	Inosine-5'-monophosphate dehydrogenase 2	No
11	543618	592122	M. sylvestris	HF43922	20.616672|21.931879	Unknown protein	No
11	543618	592122	M. sylvestris	HF43915	20.616672|21.931879	Cytokinin riboside 5'-monophosphate phosphoribohydrolase	Yes
11	543618	592122	M. sylvestris	HF43919	20.616672|21.931879	MYB transcription factor	Yes
11	543618	592122	M. sylvestris	HF43916	20.616672|21.931879	Alpha/beta hydrolase-1	Yes
11	735618	750993	M. sylvestris	HF43884	24.029405|54.780971	Unknown protein	No
11	735618	750993	M. sylvestris	HF43886	24.029405|54.780971	GPI mannoM. sylvestristransferase 2	No
11	735618	750993	M. sylvestris	HF43885	24.029405|54.780971	FB_Mr5-like protein	Yes
11	795618	800818	M. sylvestris	HF43882	36.3057	Dirigent protein	Yes
11	1667618	1672905	M. sylvestris	HF43811	29.0547	Unknown protein	No
11	1667618	1672905	M. sylvestris	HF43810	29.0547	Disease resistance protein	Yes
11	1747618	1753681	M. sylvestris	HF43805	22.1868	G-type lectin S-receptor-like serine/threonine-protein kinase	Yes
11	2433618	2438989	M. sylvestris	HF43742	63.3854	zinc finger A20 and AN1 domain-containing stress-associated protein 8	Yes
11	2433618	2438989	M. sylvestris	HF43741	63.3854	zinc finger A20 and AN1 domain-containing stress-associated protein 8	Yes
11	2440618	2446913	M. sylvestris	HF43739	21.333253|40.249975	Anther-specific protein ASG3	No
11	2440618	2446913	M. sylvestris	HF43740	21.333253|40.249975	Unknown protein	No
11	2828618	2833680	M. sylvestris	HF43701	40.871	Serine/threonine protein kinase-like protein	No
11	2828618	2833680	M. sylvestris	HF43702	40.871	Unknown protein	No
11	2828618	2833680	M. sylvestris	HF43703	40.871	Unknown protein	No
11	3254618	3259400	NA	HF43655	20.5243	Kinesin-like protein	Yes
11	3451618	3458682	M. sylvestris	HF43642	24.039879|40.584055	DNA damage-inducible protein 1	No
11	3451618	3458682	M. sylvestris	HF43641	24.039879|40.584055	Transmembrane protein, putative	Yes
11	3465618	3471259	M. sylvestris	HF43639	37.9438	FB_Mr5-like protein	Yes
11	3471618	3482521	M. sylvestris	HF43638	22.374230|25.881055	F-box/kelch-repeat protein	Yes
11	3639618	3649892	NA	HF43624	21.5915	Actin-related protein	No
11	3639618	3649892	NA	HF43623	21.5915	Actin-related protein	No
11	3928618	3937891	NA	HF43598	21.1574	Receptor-like protein kinase BRI1-like 3	Yes
11	3944618	3949926	NA	HF43597	21.8594	4-hydroxy-4-methyl-2-oxoglutarate aldolase	Yes
11	4358618	4364490	M. sylvestris	HF43553	21.519	B3 domain-containing transcription repressor like	Yes
11	6384618	6416022	M. sylvestris	HF43373	23.1156	DnaJ homolog subfamily C member 17	No
11	6384618	6416022	M. sylvestris	HF43374	23.1156	Disease resistance protein	No
11	6384618	6416022	M. sylvestris	HF43372	23.1156	Anthranilate synthase alpha 1	No
11	6384618	6416022	M. sylvestris	HF43371	23.1156	Anthranilate synthase alpha 1	No
11	6384618	6416022	M. sylvestris	HF43370	23.1156	Disease resistance protein	No
11	6384618	6416022	M. sylvestris	HF43375	23.1156	Anthranilate synthase A	Yes
11	6786618	6792425	M. sylvestris	HF34445	20.8172	Laccase	Yes
11	6822618	6829661	M. sylvestris	HF34442	23.2454	Protein NRT1/ PTR FAMILY 8.2-like	Yes
11	7255618	7264788	M. sieversii	HF34407	22.875415|23.615484	Disease resistance protein	Yes
11	7515618	7529456	M. sylvestris	HF34381	20.677042|38.420160	Subtilisin-like protease SBT4.3	No
11	7553618	7558913	M. sylvestris	HF34376	24.0374	Myosin heavy chain-like protein	Yes
11	7871618	7876191	M. sylvestris	HF34346	32.6185	Unknown protein	No
11	8126618	8134004	M. sylvestris	HF34331	29.950088|40.392571	Scarecrow-like protein 14	Yes
11	8134618	8140696	M. sylvestris	HF34330	24.1996	Telomere repeat-binding protein 5	Yes
11	8882618	8888668	M. sylvestris	HF34263	29.6448	mitochondrial import inner membrane translocase subunit Tim9	Yes
11	9038618	9044010	M. sylvestris	HF34248	32.5477	Fasciclin-like arabinogalactan protein 4	Yes
11	9062618	9068922	M. sylvestris	HF34245	25.9625	Epsin-3	Yes
11	9074618	9081375	M. sylvestris	HF34243	21.520067|25.919219	Actin	Yes
11	9074618	9081375	M. sylvestris	HF34244	21.520067|25.919219	U-box domain-containing protein 33-like	Yes
11	9269618	9275776	M. sylvestris	HF34226	32.124	Glyoxalase family protein, expressed	Yes
11	9269618	9275776	M. sylvestris	HF34225	32.124	Transcription factor MYC2-like	Yes
11	9537618	9545826	M. sylvestris	HF34195	22.234608|23.534181	Unknown protein	No
11	9537618	9545826	M. sylvestris	HF34196	22.234608|23.534181	Histone H2B	Yes
11	9537618	9545826	M. sylvestris	HF34194	22.234608|23.534181	40S ribosomal protein	Yes
11	9559618	9564974	M. sylvestris	HF34192	25.0768	DNA binding protein, putative	No
11	9559618	9564974	M. sylvestris	HF34191	25.0768	Unknown protein	No
11	9840618	9846279	M. sylvestris	HF34163	23.1059	Nudix hydrolase 9	Yes
11	9859618	9866469	M. sylvestris	HF34162	28.7198	E3 UFM1-protein ligase	Yes
11	9917618	9973297	M. sylvestris	HF34155	22.6564	Pentatricopeptide repeat-containing protein	No
11	9917618	9973297	M. sylvestris	HF34154	22.6564	PPR_2 domain-containing protein	No
11	9917618	9973297	M. sylvestris	HF34153	22.6564	Receptor-like kinase, putative	No
11	9917618	9973297	M. sylvestris	HF34156	22.6564	Receptor-like protein kinase family	No
11	9917618	9973297	M. sylvestris	HF34159	22.6564	Receptor-like kinase, putative	No
11	9917618	9973297	M. sylvestris	HF34160	22.6564	CCR4-NOT transcription complex subunit, putative	Yes
11	9995618	10009119	M. sylvestris	HF34150	22.741898|30.867443|33.019367|38.086615	Unknown protein	No
11	9995618	10009119	M. sylvestris	HF34151	22.741898|30.867443|33.019367|38.086615	Histone H4	Yes
11	10228618	10234210	M. sylvestris	HF06313	27.1354	Calcium load-activated calcium channel	No
11	10294618	10300171	M. sylvestris	HF06304	24.5348	Transferring glycoM. sylvestris group transferase	No
11	10307618	10315299	M. sylvestris	HF06302	28.4833	Unknown protein	No
11	10307618	10315299	M. sylvestris	HF06301	28.4833	Serine/threonine protein kinase	Yes
11	10336618	10342368	M. sylvestris	HF06300	23.657912|24.670161	Transcription factor MYC2-like	No
11	10371618	10423260	M. sylvestris	HF06297	20.501604|20.942182|23.015871|24.020551|24.624156|27.562396|29.933454|32.132339|35.184696|37.991144|38.936383|41.145522|41.397074|84.201044	FAS1 domain	No
11	10371618	10423260	M. sylvestris	HF06298	20.501604|20.942182|23.015871|24.020551|24.624156|27.562396|29.933454|32.132339|35.184696|37.991144|38.936383|41.145522|41.397074|84.201044	Galactokinase	Yes
11	10371618	10423260	M. sylvestris	HF06296	20.501604|20.942182|23.015871|24.020551|24.624156|27.562396|29.933454|32.132339|35.184696|37.991144|38.936383|41.145522|41.397074|84.201044	Mitogen-activated protein kinase, MPK	Yes
11	10371618	10423260	M. sylvestris	HF06299	20.501604|20.942182|23.015871|24.020551|24.624156|27.562396|29.933454|32.132339|35.184696|37.991144|38.936383|41.145522|41.397074|84.201044	Transcription factor MYC2-like	Yes
11	10438618	10449030	M. sylvestris	HF06294	22.453804|23.248319|43.531258	Unknown protein	Yes
11	10567618	10573136	M. sylvestris	HF06286	25.9665	Ascorbate peroxidase	Yes
11	27109618	27119905	M. sieversii	HF02514	22.660038|26.005675	Xanthine dehydrogenase	Yes
11	29813618	29820168	NA	HF03450	23.3183	EH domain-containing protein 1	Yes
11	33255618	33263073	M. sylvestris	HF03674	21.5848	G-type lectin S-receptor-like serine/threonine-protein kinase	Yes
11	39147618	39153174	M. sylvestris	HF28205	26.2707	Unknown protein	No
11	39147618	39153174	M. sylvestris	HF28204	26.2707	ARM repeat superfamily protein	No
11	39147618	39153174	M. sylvestris	HF28206	26.2707	ETO1-like protein 1	Yes
11	39155618	39160937	M. sylvestris	HF28206	22.8717	ETO1-like protein 1	Yes
11	39730618	39737378	M. sylvestris	HF28248	21.731760|27.257970	Ribosome recycling factor	Yes
11	40005618	40010846	M. sylvestris	HF28272	26.3582	Unknown protein	No
12	5208310	5214450	M. sieversii	HF05441	23.1451	Ubiquitin carboxyl-terminal hydrolase, putative	No
12	7187310	7202983	M. sieversii	HF05324	22.550621|26.119529|31.712452|35.308380|55.135435	Protein ABHD18	Yes
12	8247310	8260295	M. sylvestris	HF05264	32.962768|34.100909	Unknown protein	No
12	8247310	8260295	M. sylvestris	HF05263	32.962768|34.100909	Unknown protein	No
12	8582310	8592262	NA	HF05248	25.2011	insulin-degrading enzyme-like 1, peroxisomal	No
12	8860310	8878604	M. sylvestris	HF05236	23.192116|25.984022|30.993049|33.468290	Unknown protein	No
12	8994310	9002136	M. sylvestris	HF05227	25.915	EGF domain-specific O-linked N-acetylglucosamine transferase	No
12	8994310	9002136	M. sylvestris	HF05226	25.915	Kinesin-like protein	Yes
12	9045310	9058045	M. sylvestris	HF05225	22.0551	Mitochondrial GTPase 1	No
12	9045310	9058045	M. sylvestris	HF05224	22.0551	ABC transporter G family member 15-like	Yes
12	9071310	9085931	NA	HF05221	22.211323|24.227871	Short integuments 2 mitochondrial	No
12	9071310	9085931	NA	HF05222	22.211323|24.227871	Mitochondrial GTPase 1	No
12	9143310	9150512	M. sylvestris	HF05213	21.9235	Unknown protein	No
12	9143310	9150512	M. sylvestris	HF05214	21.9235	Thioredoxin reductase	Yes
12	9188310	9205150	M. sylvestris	HF05212	28.129125|39.140765	Heat stress transcription factor B-3	Yes
12	9728310	9743426	M. sylvestris	HF05168	20.3087	Glucan endo-1,3-beta-glucosidase	No
12	9750310	9765983	M. sylvestris	HF05168	21.883715|22.141173	Glucan endo-1,3-beta-glucosidase	No
12	9886310	9906136	M. sylvestris	HF05164	32.992977|56.268068|61.115252	Protein IQ-DOMAIN like	No
12	9886310	9906136	M. sylvestris	HF05165	32.992977|56.268068|61.115252	Eukaryotic translation initiation factor 3 subunit G	Yes
12	9912310	9926119	NA	HF05163	21.120883|24.887635	Unknown protein	No
12	9927310	9940405	NA	HF05163	24.0182	Unknown protein	No
12	10135310	10146072	NA	HF05153	22.113257|25.930946	GlycoM. sylvestristransferase-like KOBITO 1	Yes
12	10166310	10173959	NA	HF05151	27.2612	Peptide chain release factor 2	Yes
12	11195310	11205430	NA	HF05099	27.519241|28.810316	Unknown protein	No
12	11195310	11205430	NA	HF05100	27.519241|28.810316	Unknown protein	No
12	11195310	11205430	NA	HF05101	27.519241|28.810316	DEAD-box ATP-dependent RNA helicase 13	No
12	11283310	11293441	NA	HF05096	24.310401|27.820701|33.280386	Stomatal closure-related actin-binding protein 1	Yes
12	11349310	11362680	M. sylvestris	HF05095	21.097259|24.841481|31.507062	Cystathionine beta-lyase	Yes
12	11403310	11451241	M. sylvestris	HF05092	20.567036|24.271941|24.554484|25.222301|31.113609|31.553511|33.328698|38.954649|39.939122	Unknown protein	No
12	11649310	11658366	NA	HF05084	20.9586	DNA-directed RNA polymerase V subunit 5A like	Yes
12	11649310	11658366	NA	HF05085	20.9586	Pentatricopeptide repeat-containing protein	Yes
12	11959310	12001631	M. sylvestris	HF05075	21.1495	Histone deacetylase 19	No
12	11959310	12001631	M. sylvestris	HF05076	21.1495	Protein RER1	No
12	12019310	12065537	M. sylvestris	HF05074	21.305093|26.724741|31.838413|38.149431	Hydroxymethylglutaryl-CoA lyase mitochondrial-like	Yes
12	12457310	12468041	M. sylvestris	HF05067	25.5982	CDPK-related kinase 7	Yes
12	13922310	13938474	M. sieversii	HF05042	20.2488	Transcription elongation factor spt6	No
12	14127310	14139693	NA	HF05039	20.1761	Retrovirus-related Pol polyprotein from transposon TNT 1-94	No
12	14127310	14139693	NA	HF05038	20.1761	Unknown protein	No
12	14222310	14231817	NA	HF05031	25.7138	Unknown protein	No
12	14222310	14231817	NA	HF05032	25.7138	Syntaxin-51-like	Yes
12	14256310	14267175	NA	HF05030	20.565836|27.992364	Peroxisomal membrane MPV17/PMP22-like protein	No
12	14850310	14857840	M. sylvestris	HF05003	25.4305	AP-5 complex subunit mu	No
12	14850310	14857840	M. sylvestris	HF05002	25.4305	AP-5 complex subunit mu	Yes
12	14858310	14881674	M. sylvestris	HF05001	21.706064|23.728694|27.380091|31.038918|37.513020|43.504891|53.257515	Cytochrome p450	No
12	14858310	14881674	M. sylvestris	HF05000	21.706064|23.728694|27.380091|31.038918|37.513020|43.504891|53.257515	Cytochrome P450, putative	No
12	14915310	14924326	M. sylvestris	HF04995	23.1394	Unknown protein	No
12	14915310	14924326	M. sylvestris	HF04996	23.1394	Unknown protein	No
12	15167310	15175274	M. sylvestris	HF04983	22.1389	Protein kinase	Yes
12	15167310	15175274	M. sylvestris	HF04982	22.1389	Sulfite exporter TauE/SafE family protein 4	Yes
12	15355310	15376165	NA	HF04973	24.809291|34.242157	Unknown protein	No
12	15355310	15376165	NA	HF04972	24.809291|34.242157	wall-associated receptor kinase-like 20	Yes
12	15403310	15432286	M. sylvestris	HF04969	27.409017|27.725428|31.422586|41.783261|74.731954	ATP-dependent RNA helicase, putative	Yes
12	15403310	15432286	M. sylvestris	HF04970	27.409017|27.725428|31.422586|41.783261|74.731954	Polyadenylate-binding protein 7	Yes
12	15577310	15605990	M. sylvestris	HF04960	24.353643|25.194274|26.632042|28.445467|31.428774	Unknown protein	No
12	15666310	15700355	M. sylvestris	HF04957	21.687028|22.238024|22.675917|23.729987|26.870500|27.283324|28.475958	caffeic acid 3-O-methyltransferase-like	Yes
12	15701310	15734307	M. sylvestris	HF04956	20.283416|20.773835|21.345691|32.100961|32.350780|33.115322|33.961479|36.553676|39.126252|40.262045|46.287702|50.951580|51.305183|54.878080	Pentatricopeptide repeat	No
12	15701310	15734307	M. sylvestris	HF04957	20.283416|20.773835|21.345691|32.100961|32.350780|33.115322|33.961479|36.553676|39.126252|40.262045|46.287702|50.951580|51.305183|54.878080	caffeic acid 3-O-methyltransferase-like	Yes
12	15745310	15760161	M. sylvestris	HF04954	20.896286|21.904636|31.622695	Two-component response regulator	No
12	16155310	16160900	M. sylvestris	HF04932	20.7367	Unknown protein	No
12	16172310	16195495	M. sylvestris	HF04930	29.339302|34.911184|37.002188|50.703752|51.895709	Splicing factor 3A subunit 2	No
12	16197310	16208767	M. sylvestris	HF04929	22.958210|25.313444|32.217896|37.712241	Unknown protein	No
12	16209310	16219327	NA	HF04929	26.3011	Unknown protein	No
12	16528310	16535584	M. sylvestris	HF04910	22.686	Unknown protein	No
12	16619310	16636328	M. sylvestris	HF04906	21.127221|21.247726	Unknown protein	No
12	16962310	17024763	M. sylvestris	HF04883	20.534216|20.729544|21.079845|21.364495|22.292019|22.360046|23.291718|23.411352|23.411455|24.338298|24.347548|24.632429|24.882920|25.530078|26.628818|27.746575|27.932140|28.744367|34.256298|47.365930|55.814708|62.081335|90.949425	Exonuclease V chloroplastic	No
12	16962310	17024763	M. sylvestris	HF04884	20.534216|20.729544|21.079845|21.364495|22.292019|22.360046|23.291718|23.411352|23.411455|24.338298|24.347548|24.632429|24.882920|25.530078|26.628818|27.746575|27.932140|28.744367|34.256298|47.365930|55.814708|62.081335|90.949425	Exonuclease V chloroplastic	No
12	17086310	17096444	M. sylvestris	HF04878	23.1313	Actin T1-like protein	No
12	17086310	17096444	M. sylvestris	HF04879	23.1313	Thylakoid lumenal 15.0 kDa protein 2 chloroplastic-like	Yes
12	17086310	17096444	M. sylvestris	HF04877	23.1313	Transcription initiation factor TFIID subunit 8	Yes
12	17086310	17096444	M. sylvestris	HF04876	23.1313	Membrane magnesium transporter	Yes
12	17341310	17348638	M. sylvestris	HF04864	30.0995	OTU domain-containing protein	Yes
12	17456310	17462306	M. sylvestris	HF04852	23.3851	Protein NRDE2 homolog isoform X1	No
12	17456310	17462306	M. sylvestris	HF04853	23.3851	Unknown protein	Yes
12	17562310	17595900	M. sylvestris	HF04847	20.913098|21.085038|23.852028|26.261367|27.823268|31.778823|36.600634	Unknown protein	Yes
12	17982310	17988745	M. sylvestris	HF04829	34.5223	Aquaporin PIP2	Yes
12	18514310	18519926	M. sylvestris	HF04797	20.4069	Eukaryotic translation initiation factor 2 subunit alpha homolog	No
12	20042310	20047738	M. sylvestris	HF04691	30.8599	Unknown protein	No
12	20627310	20650081	M. sylvestris	HF04656	27.8864	Zinc finger CCCH domain-containing protein 43	No
12	20627310	20650081	M. sylvestris	HF04655	27.8864	RING-H2 finger protein ATL33	Yes
12	20737310	20743470	M. sylvestris	HF04647	23.722	Cyclin-dependent protein kinase inhibitor SMR3	Yes
12	20761310	20768355	M. sylvestris	HF04646	32.095	Actin	Yes
12	20965310	20970846	M. sylvestris	HF04633	24.3443	Unknown protein	No
12	21151310	21159450	M. sylvestris	HF04616	40.6468	ATP-dependent zinc metalloprotease FTSH 10	No
12	21236310	21243549	M. sylvestris	HF04607	20.4133	Hsp70 nucleotide exchange factor like	Yes
12	21253310	21264466	M. sylvestris	HF04606	26.243687|56.748679	Protein SRG1-like	No
12	21253310	21264466	M. sylvestris	HF04605	26.243687|56.748679	Protein SRG1-like	No
12	21253310	21264466	M. sylvestris	HF04604	26.243687|56.748679	Thaumatin-like protein	Yes
12	21775310	21781551	M. sylvestris	HF04573	21.8295	Wall-associated receptor kinase-like 20	No
12	21808310	21814652	NA	HF04572	24.0004	aldo-keto reductase family 4 member C9-like	Yes
12	22026310	22034000	M. sylvestris	HF04552	27.4018	Protein MIZU-KUSSEI 1	No
12	22344310	22350431	M. sylvestris	HF06448	33.9864	Phytochrome A-associated F-box protein	No
12	22530310	22536505	M. sylvestris	HF06465	20.6708	PAR1 protein	Yes
12	24060310	24065300	M. sieversii	HF37740	22.2272	Phosphoinositide phosphatase	Yes
12	24238310	24246814	NA	HF37760	24.3332	PHD finger-like domain-containing protein 5B	No
12	24238310	24246814	NA	HF37761	24.3332	Unknown protein	No
12	25578310	25583719	NA	HF37870	20.4531	Regulatory-associated protein of TOR 1	Yes
12	26031310	26042548	M. sylvestris	HF37901	35.922168|47.273077	Non-specific lipid-transfer protein	Yes
12	26049310	26055282	M. sylvestris	HF37902	31.0718	Non-specific lipid-transfer protein	Yes
12	26059310	26064307	M. sylvestris	HF37903	21.1686	Unknown protein	No
12	26059310	26064307	M. sylvestris	HF37904	21.1686	Retrovirus-related Pol polyprotein from transposon TNT 1-94	No
12	26133310	26139275	M. sylvestris	HF37911	21.0619	elongation factor P-like	No
12	26133310	26139275	M. sylvestris	HF37910	21.0619	B3 domain-containing transcription repressor like	Yes
12	26344310	26351162	M. sylvestris	HF37927	23.2898	Phospholipid-transporting ATPase	No
12	26726310	26732106	M. sylvestris	HF37968	22.7382	Auxin efflux carrier	Yes
12	26747310	26753440	M. sylvestris	HF37969	27.2152	Cytochrome P450 714A1-like	No
12	26778310	26783430	M. sylvestris	HF37973	23.7638	Late embryogenesis abundant protein	Yes
12	27310310	27315761	M. sylvestris	HF38025	24.1856	Pentatricopeptide repeat-containing protein	No
12	27614310	27622166	M. sylvestris	HF38063	21.9114	Pentatricopeptide repeat	No
12	27614310	27622166	M. sylvestris	HF38064	21.9114	Pentatricopeptide repeat-containing protein	No
12	27614310	27622166	M. sylvestris	HF38062	21.9114	RNA polymerase-associated protein RTF1	No
12	27625310	27630445	M. sylvestris	HF38066	25.1968	Plant/F25P12-18 protein	Yes
12	27643310	27656181	M. sylvestris	HF38069	21.137726|29.370109|31.623835|34.562004|35.201182|46.956988	Unknown protein	Yes
12	27643310	27656181	M. sylvestris	HF38068	21.137726|29.370109|31.623835|34.562004|35.201182|46.956988	Unknown protein	Yes
12	27663310	27668997	M. sylvestris	HF38071	34.8861	Unknown protein	Yes
12	27734310	27739521	M. sylvestris	HF38077	23.907	NHL repeat-containing protein 2	Yes
12	27734310	27739521	M. sylvestris	HF38078	23.907	High mobility group B protein 10-like	Yes
12	27751310	27756030	M. sylvestris	HF38080	24.0184	Solute carrier family 40 protein	Yes
12	27788310	27793989	M. sylvestris	HF38084	29.9242	Aspartate--tRNA ligase	No
12	27788310	27793989	M. sylvestris	HF38083	29.9242	protein EFR3 homolog A-like isoform X2	Yes
12	27851310	27859749	M. sylvestris	HF38091	20.283057|32.971009	ATP-dependent DNA helicase	No
12	27892310	27898018	M. sylvestris	HF38099	25.3671	Agenet-like domain containing protein	No
12	27892310	27898018	M. sylvestris	HF38100	25.3671	Zinc finger matrin-type protein 2	No
12	27892310	27898018	M. sylvestris	HF38098	25.3671	GTP-binding protein SAR1A	Yes
12	27922310	27927369	M. sylvestris	HF38104	24.2271	ATP-dependent DNA helicase	Yes
12	28103310	28110269	M. sylvestris	HF38127	20.8837	F-box protein PP2-B15	No
12	28236310	28241008	M. sylvestris	HF38140	21.8708	Photosystem II reaction center protein Z	No
12	28364310	28372062	M. sylvestris	HF38151	21.515819|24.254574	SOSS complex subunit B like	No
12	28364310	28372062	M. sylvestris	HF38150	21.515819|24.254574	26S proteasome regulatory subunit 6A homolog A	Yes
12	28377310	28382851	M. sylvestris	HF38153	21.4633	Tafazzin family protein	Yes
12	29927310	29932449	M. sylvestris	HF38308	20.7767	Translation initiation factor eIF-2B subunit epsilon	No
12	31228310	31233386	M. sylvestris	HF38447	20.1653	UPF0496 protein 4	No
12	31228310	31233386	M. sylvestris	HF38448	20.1653	Exosome complex component CSL4	No
12	31523310	31528630	M. sylvestris	HF38471	23.2259	F-box protein PP2-B11	Yes
12	31707310	31712464	M. sylvestris	HF38495	24.1164	Eukaryotic translation initiation factor 3 subunit B	Yes
12	31707310	31712464	M. sylvestris	HF38494	24.1164	Myb-like protein	Yes
13	4431701	4436991	M. sieversii	HF42403	20.3454	26S proteasome non-ATPase regulatory subunit 11 homolog	Yes
13	4431701	4436991	M. sieversii	HF42404	20.3454	Protein kinase, putative	Yes
13	4476701	4482304	M. sieversii	HF42408	23.0425	Galactoside 2-alpha-L-fucoM. sylvestristransferase, putative	No
13	4476701	4482304	M. sieversii	HF42409	23.0425	Peptidyl-prolyl cis-trans isomerase	Yes
13	4540701	4545648	M. sieversii	HF42414	22.2915	Anaphase-promoting complex subunit 2-like protein	No
13	7785701	7790648	M. sieversii	HF42734	22.5304	ABC transporter C family member 3	Yes
13	14204701	14211933	M. sieversii	HF43208	22.4421	chromatin structure-remodeling complex protein SYD-like	No
13	14204701	14211933	M. sieversii	HF43207	22.4421	Oligopeptide transporter 3	No
13	14821701	14829275	M. sieversii	HF43250	21.311241|23.456800	Glutamine synthetase	Yes
13	14832701	14861460	M. sieversii	HF43251	23.828408|27.052390|27.155678|30.184332	Aminotransferase-like mobile domain containing protein	No
13	14832701	14861460	M. sieversii	HF43252	23.828408|27.052390|27.155678|30.184332	Unknown protein	No
13	20925701	20930857	M. sylvestris	HF01976	32.0921	Polygalacturonase	No
13	20925701	20930857	M. sylvestris	HF01975	32.0921	Translation initiation factor eIF-2B subunit beta	No
13	32170701	32202458	M. sieversii	HF02381	23.2078	E3 ubiquitin-protein ligase XBAT33	Yes
13	32532701	32566036	M. sieversii	HF02385	20.939299|26.324291|27.354848	Cytochrome b-c1 complex subunit Rieske, mitochondrial	No
13	32532701	32566036	M. sieversii	HF02384	20.939299|26.324291|27.354848	Ring finger protein, putative	Yes
14	2754644	2760452	NA	HF20062	33.1487	DNA-directed RNA polymerase subunit beta	Yes
14	4635644	4645052	M. sylvestris	HF20203	24.9411	Sterile alpha motif domain-containing protein	Yes
14	5049644	5058809	M. sylvestris	HF20235	30.678376|73.167540	rRNA biogenesis protein RRP5	No
14	6381644	6387513	M. sylvestris	HF20327	22.2269	UBN2 domain-containing protein	No
14	8054644	8065991	M. sylvestris	HF20452	21.619523|23.144751	NAC domain-containing protein 55-like	No
14	8054644	8065991	M. sylvestris	HF20451	21.619523|23.144751	Disease resistance protein	No
14	8388644	8395709	M. sylvestris	HF20475	21.0941	aspartic proteinase CDR1-like	No
14	8388644	8395709	M. sylvestris	HF20474	21.0941	Aspartic proteinase CDR1	No
14	8388644	8395709	M. sylvestris	HF20476	21.0941	Transcription initiation factor IIB-2	Yes
14	8419644	8434410	M. sylvestris	HF20477	23.040758|24.977656	EGF domain-specific O-linked N-acetylglucosamine transferase	No
14	8454644	8464801	M. sieversii	HF20478	23.9871	GlycoM. sylvestristransferase	No
14	8454644	8464801	M. sieversii	HF20479	23.9871	EGF domain-specific O-linked N-acetylglucosamine transferase	No
14	8492644	8507679	M. sylvestris	HF20480	24.0921	GlycoM. sylvestristransferase	Yes
14	8842644	8849933	M. sylvestris	HF20495	21.3808	Chr1:19103072-19104753 REVERSE LENGTH=202	No
14	9002644	9027995	M. sylvestris	HF20508	20.641062|26.376568|34.637514|41.184326	Unknown protein	No
14	9056644	9077955	M. sylvestris	HF20510	23.627180|24.642853|31.236643|32.919822|35.852976	Unknown protein	No
14	9111644	9126156	M. sylvestris	HF20513	27.969331|33.048081|39.407293|41.327013	Unknown protein	No
14	9111644	9126156	M. sylvestris	HF20512	27.969331|33.048081|39.407293|41.327013	F-box domain, FBD domain, Leucine-rich repeat domain, L domain-like protein	No
14	9132644	9140826	NA	HF20515	23.2551	Eukaryotic translation initiation factor 3 subunit E	Yes
14	9132644	9140826	NA	HF20514	23.2551	Alpha carbonic anhydrase 4	Yes
14	9371644	9384665	M. sylvestris	HF20535	30.370035|33.616077|44.482929|86.590743	Metallo-dependent phosphatase	Yes
14	9543644	9555621	M. sylvestris	HF20544	20.698940|24.530319	Pentatricopeptide repeat	No
14	9616644	9622860	M. sylvestris	HF20547	24.7131	Phosphatidylinositol N-acetylglucosaminyltransferase subunit Q	No
14	9628644	9639473	M. sylvestris	HF20548	24.713974|25.845789|46.229291	Unknown protein	Yes
14	9678644	9696964	M. sylvestris	HF20549	23.511152|25.194072|25.293742|27.956575	Unknown protein	No
14	9824644	9865233	M. sylvestris	HF20558	20.221315|23.890117|24.015032|40.804569	Unknown protein	No
14	9824644	9865233	M. sylvestris	HF20559	20.221315|23.890117|24.015032|40.804569	Endoribonuclease Dicer homolog 2-like	Yes
14	9978644	9998827	M. sylvestris	HF20565	20.323403|26.783479|29.142205|50.709492	Restriction endonuclease, type II-like superfamily protein	No
14	10201644	10212785	M. sylvestris	HF20570	25.305	Unknown protein	No
14	10201644	10212785	M. sylvestris	HF20571	25.305	HexoM. sylvestristransferase	No
14	10248644	10296922	M. sylvestris	HF20574	20.159603|20.370459|21.216707|24.359846|24.426332|24.491287|25.011350|27.051056|33.367300|33.909588|35.884759|37.345676|40.560094|40.738247|42.034041|49.963820|56.696222|63.622444	UPF0481 protein	No
14	10248644	10296922	M. sylvestris	HF20573	20.159603|20.370459|21.216707|24.359846|24.426332|24.491287|25.011350|27.051056|33.367300|33.909588|35.884759|37.345676|40.560094|40.738247|42.034041|49.963820|56.696222|63.622444	rRNA adenine N(6)-methyltransferase	No
14	10248644	10296922	M. sylvestris	HF20575	20.159603|20.370459|21.216707|24.359846|24.426332|24.491287|25.011350|27.051056|33.367300|33.909588|35.884759|37.345676|40.560094|40.738247|42.034041|49.963820|56.696222|63.622444	UPF0481 protein At3g47200-like	No
14	10331644	10352960	M. sylvestris	HF20578	22.067473|24.906890|25.512354|32.975691|59.749966	haloacid dehalogenase-like hydrolase domain-containing protein isoform X2	No
14	10331644	10352960	M. sylvestris	HF20577	22.067473|24.906890|25.512354|32.975691|59.749966	Methyltransferase	Yes
14	10331644	10352960	M. sylvestris	HF20579	22.067473|24.906890|25.512354|32.975691|59.749966	Mitochondrial fission 1 protein	Yes
14	10361644	10371176	M. sylvestris	HF20580	20.4763	DEAD-box ATP-dependent RNA helicase 13	Yes
14	10380644	10397930	M. sylvestris	HF20581	26.7403	Pyrroline-5-carboxylate reductase	Yes
14	10595644	10603480	M. sylvestris	HF20598	33.4201	Unknown protein	No
14	10710644	10722538	M. sylvestris	HF20601	32.7832	Cystathionine beta-lyase	No
14	10780644	10807469	M. sylvestris	HF20603	20.262233|21.469730|21.474031|23.432641	Unknown protein	No
14	10815644	10823426	M. sylvestris	HF20604	23.39	Transcription factor ORG2-like	No
14	11018644	11038305	M. sylvestris	HF20615	21.661948|25.090168|27.171958|30.673496|35.224543	Phosphatidylinositol 4-phosphate 5-kinase	No
14	11018644	11038305	M. sylvestris	HF20614	21.661948|25.090168|27.171958|30.673496|35.224543	Unknown protein	No
14	11129644	11181702	M. sylvestris	HF20624	24.392553|24.862013|27.537364|27.698820|29.008567|29.098229|30.880584|32.222526|32.601823|33.904853|35.092281|39.965096|42.377592|47.811533|49.232093|51.111796	Unknown protein	No
14	11129644	11181702	M. sylvestris	HF20625	24.392553|24.862013|27.537364|27.698820|29.008567|29.098229|30.880584|32.222526|32.601823|33.904853|35.092281|39.965096|42.377592|47.811533|49.232093|51.111796	Transcription termination factor like	Yes
14	11129644	11181702	M. sylvestris	HF20623	24.392553|24.862013|27.537364|27.698820|29.008567|29.098229|30.880584|32.222526|32.601823|33.904853|35.092281|39.965096|42.377592|47.811533|49.232093|51.111796	Nudix hydrolase 16 mitochondrial-like	Yes
14	11223644	11233687	M. sylvestris	HF20628	23.402499|29.354252	Glutathione S-transferase	No
14	11385644	11396773	NA	HF20632	24.760299|26.896219	F-box protein	Yes
14	11397644	11420089	NA	HF20633	23.830078|27.935887|34.503215	arginine/serine-rich coiled-coil protein 2 isoform X2	Yes
14	11467644	11487890	M. sylvestris	HF20636	20.650429|21.707018|21.889579|34.038219|36.815847	Unknown protein	No
14	11567644	11574695	M. sieversii|M. sylvestris	HF20640	21.0392	Unknown protein	No
14	11567644	11574695	M. sieversii|M. sylvestris	HF20639	21.0392	Pentatricopeptide repeat-containing protein, mitochondrial	Yes
14	11639644	11648254	M. sieversii	HF20643	20.257	Microtubule-associated protein	Yes
14	12225644	12233131	M. sieversii	HF20661	26.4478	WD repeat-containing protein 43	No
14	13149644	13202924	M. sylvestris	HF20666	20.377469|20.522031|24.704355|24.961967|38.354862	Unknown protein	No
14	13381644	13393618	M. sylvestris	HF20673	20.217380|33.617851	RNA polymerase sigma factor	Yes
14	13492644	13500577	NA	HF20677	22.186	FAD dependent oxidoreductase	Yes
14	13539644	13547837	NA	HF20681	24.560882|27.227117	Unknown protein	No
14	13539644	13547837	NA	HF20680	24.560882|27.227117	Unknown protein	No
14	13768644	13777633	M. sylvestris	HF20690	21.3382	Unknown protein	No
14	13825644	13833892	M. sieversii	HF20696	23.5582	Unknown protein	No
14	13978644	13992072	M. sylvestris	HF20707	24.8622	F-box protein PP2-A15	No
14	14492644	14530888	M. sylvestris	HF20723	22.465971|22.691270|25.684002|26.866441|27.621007|28.728073|28.748907|29.687215|35.326021|41.562351|46.036412|46.834824|50.371542	Polyadenylate-binding protein	Yes
14	14994644	15005035	NA	HF20744	22.157637|24.145425	F-box/LRR-repeat protein	Yes
14	15033644	15040764	NA	HF20746	23.9061	Zinc finger CCCH domain-containing protein 48	No
14	15033644	15040764	NA	HF20747	23.9061	LIM domain-containing protein	No
14	15212644	15224187	NA	HF20754	20.714706|20.953542|22.355395|30.720122	Unknown protein	No
14	15307644	15316888	M. sylvestris	HF20760	21.147211|23.428475	Unknown protein	No
14	15307644	15316888	M. sylvestris	HF20759	21.147211|23.428475	Unknown protein	No
14	15510644	15522897	M. sylvestris	HF20768	24.385356|27.935496	Multiple C2 and transmembrane domain-containing 1	No
14	15535644	15543180	M. sylvestris	HF20769	24.1806	Glutathione peroxidase	Yes
14	15639644	15654012	NA	HF20775	20.769036|39.035502	Myb/SANT-like domain containing protein	No
14	15825644	15831780	M. sylvestris	HF20787	36.4331	DUF3527 domain-containing protein	No
14	15825644	15831780	M. sylvestris	HF20786	36.4331	DUF3527 domain-containing protein	No
14	16265644	16278664	M. sieversii	HF20802	20.146183|26.238120	Short-chain dehydrogenase TIC 32, chloroplastic	No
14	16281644	16293923	NA	HF20803	22.828796|26.247120	Short-chain dehydrogenase TIC 32, chloroplastic	No
14	16608644	16615359	M. sylvestris	HF20817	22.0941	PHP	No
14	16714644	16729127	M. sylvestris	HF20820	20.671821|27.790926|31.905117	zinc finger protein CONSTANS-LIKE 2-like	Yes
14	16743644	16801251	M. sylvestris	HF20821	20.547973|21.846955|22.448407|22.941760|23.011560|23.110110|23.214479|24.604771|25.793673|26.499921|27.610778|27.726133|29.724367|33.684651|38.410657|41.988635|46.353836|61.985767|74.269285|80.862141	Haloacid dehalogenase-like hydrolase domain-containing protein 3	No
14	16743644	16801251	M. sylvestris	HF20822	20.547973|21.846955|22.448407|22.941760|23.011560|23.110110|23.214479|24.604771|25.793673|26.499921|27.610778|27.726133|29.724367|33.684651|38.410657|41.988635|46.353836|61.985767|74.269285|80.862141	Unknown protein	No
14	16802644	16810703	M. sylvestris	HF20823	25.4456	Unknown protein	No
14	16812644	16895062	M. sylvestris	HF20824	20.186801|20.286075|20.616698|22.147778|22.992514|23.485011|23.774864|25.828796|26.028379|26.534304|26.714157|27.982715|28.536392|29.788305|29.976685|30.408879|31.558889|32.911218|34.194974|35.273617|35.616616|35.938505|35.988664|36.252703|36.875634|38.601270|38.918944|39.904455|40.498166|40.759327|42.267771|44.572477|45.542938|47.312781|49.117204|53.816390|61.429500|63.142663|67.544512|71.199662…	PLAC8 family protein	Yes
14	17012644	17021708	M. sylvestris	HF20829	24.011861|27.310585	Unknown protein	No
14	17012644	17021708	M. sylvestris	HF20830	24.011861|27.310585	Transferring glycoM. sylvestris group transferase	Yes
14	17137644	17161131	M. sylvestris	HF20835	21.329998|22.537095|24.796424|29.497470|34.536195|35.198849|44.917399|44.983317	Unknown protein	Yes
14	17168644	17178574	M. sylvestris	HF20837	29.8484	Mitogen-activated protein kinase	Yes
14	17168644	17178574	M. sylvestris	HF20836	29.8484	Polygalacturonase/glycoside hydrolase family protein	Yes
14	17206644	17214506	M. sylvestris	HF20842	21.018762|21.846239	40S ribosomal protein S10-1	Yes
14	17240644	17255722	M. sylvestris	HF20843	21.851261|22.141143|22.746586|26.185959	Transcription factor	Yes
14	17256644	17264046	M. sylvestris	HF20844	40.2384	Retrovirus-related Pol polyprotein from transposon RE1	No
14	17256644	17264046	M. sylvestris	HF20846	40.2384	Unknown protein	No
14	17256644	17264046	M. sylvestris	HF20845	40.2384	Unknown protein	No
14	17268644	17280665	M. sylvestris	HF20847	22.9097	Transcription factor like	Yes
14	17374644	17391052	M. sylvestris	HF20848	22.298887|24.699135|25.607388|26.781369|34.880888	Protein FREE1 isoform X2	No
14	17475644	17482576	M. sylvestris	HF20852	22.4933	1-aminocyclopropane-1-carboxylate synthase	Yes
14	17952644	17990382	M. sylvestris	HF20867	21.296547|24.846795|25.180214|27.063920|28.705388|29.076993|33.602486|39.542521|43.029439	Late embryogenesis abundant protein	No
14	17952644	17990382	M. sylvestris	HF20868	21.296547|24.846795|25.180214|27.063920|28.705388|29.076993|33.602486|39.542521|43.029439	Late embryogenesis abundant protein	Yes
14	17998644	18011562	M. sylvestris	HF20869	21.365172|29.623680|40.563580|61.444711	Late embryogenesis abundant protein	No
14	18055644	18085790	NA	HF20871	21.784822|22.671848|23.037075|26.625478|45.627384|51.967030	Late embryogenesis abundant protein	Yes
14	18481644	18492140	M. sylvestris	HF20880	26.877975|31.255180	Unknown protein	No
14	18493644	18514585	M. sylvestris	HF20880	24.778177|25.751749|34.291963|36.030914|36.203041	Unknown protein	No
14	18748644	18760278	NA	HF20890	20.2526	BTB/POZ domain-containing protein POB1-like	No
14	18748644	18760278	NA	HF20891	20.2526	6-phosphogluconate dehydrogenase, decarboxylating	Yes
14	18783644	18790470	M. sylvestris	HF20893	25.4926	ABC transporter	Yes
14	18794644	18807800	M. sylvestris	HF20894	23.994203|27.433790|31.408741|37.255452|44.580426|45.958061	ABC transporter C family member 10-like	Yes
14	18830644	18855278	M. sylvestris	HF20897	20.916963|22.403351|24.125773|24.477377|25.303931|30.693319|38.352500|42.364553|44.744637|53.955635	Chr1:26040877-26042499 REVERSE LENGTH=540	No
14	18830644	18855278	M. sylvestris	HF20899	20.916963|22.403351|24.125773|24.477377|25.303931|30.693319|38.352500|42.364553|44.744637|53.955635	G-box-binding factor 3 isoform X1	Yes
14	18830644	18855278	M. sylvestris	HF20900	20.916963|22.403351|24.125773|24.477377|25.303931|30.693319|38.352500|42.364553|44.744637|53.955635	Glucose-6-phosphate 1-epimerase	Yes
14	18830644	18855278	M. sylvestris	HF20896	20.916963|22.403351|24.125773|24.477377|25.303931|30.693319|38.352500|42.364553|44.744637|53.955635	translation initiation factor IF-2	Yes
14	18830644	18855278	M. sylvestris	HF20898	20.916963|22.403351|24.125773|24.477377|25.303931|30.693319|38.352500|42.364553|44.744637|53.955635	HexoM. sylvestristransferase	Yes
14	18878644	18890169	M. sylvestris	HF20902	22.729613|35.811504|41.266879|47.804723|71.008458|83.824199	Ubiquitin-conjugating enzyme E2 10	No
14	18878644	18890169	M. sylvestris	HF20901	22.729613|35.811504|41.266879|47.804723|71.008458|83.824199	Receptor-like kinase 1	Yes
14	19176644	19185671	M. sylvestris	HF41827	20.252612|21.240900	protein ENHANCED DISEASE RESISTANCE 4-like	Yes
14	19228644	19243357	M. sylvestris	HF41822	28.201281|28.875281|39.695848	Unknown protein	No
14	19228644	19243357	M. sylvestris	HF41823	28.201281|28.875281|39.695848	Avr9/Cf-9 rapidly elicited protein 194	Yes
14	19265644	19279540	M. sylvestris	HF41820	30.667686|30.716035	Unknown protein	No
14	19265644	19279540	M. sylvestris	HF41819	30.667686|30.716035	Nucleoporin SEH1	Yes
14	19265644	19279540	M. sylvestris	HF41818	30.667686|30.716035	WRKY transcription factor 27	Yes
14	19320644	19327268	M. sylvestris	HF41815	20.1476	Alpha/beta hydrolase family protein	Yes
14	19572644	19590021	NA	HF41802	20.179375|20.795371|25.886736|32.164112	Protein phosphatase 2C	No
14	19572644	19590021	NA	HF41803	20.179375|20.795371|25.886736|32.164112	Endoglucanase	Yes
14	19572644	19590021	NA	HF41801	20.179375|20.795371|25.886736|32.164112	Leucine-rich repeat (LRR) family protein	Yes
14	19654644	19662083	NA	HF41797	32.989025|39.113829	Unknown protein	No
14	19705644	19730797	M. sylvestris	HF41793	25.200871|25.989155|28.264063|29.021087|32.055547|48.610680	Unknown protein	No
14	19705644	19730797	M. sylvestris	HF41794	25.200871|25.989155|28.264063|29.021087|32.055547|48.610680	Rust resistance kinase Lr10	No
14	19705644	19730797	M. sylvestris	HF41792	25.200871|25.989155|28.264063|29.021087|32.055547|48.610680	Ring finger protein, putative	Yes
14	19739644	19747179	M. sylvestris	HF41790	22.932	Ubiquitin protein ligase E3 component n-recognin 7	Yes
14	19765644	19775436	M. sylvestris	HF41788	26.5063	Nipped-B-like protein	Yes
14	19803644	19818911	M. sylvestris	HF41785	21.8212	Nucleoside diphosphate kinase	Yes
14	19822644	19829971	M. sylvestris	HF41782	26.9289	Cytochrome b561 and DOMON domain-containing protein	No
14	19822644	19829971	M. sylvestris	HF41783	26.9289	60S ribosomal protein L38	No
14	19822644	19829971	M. sylvestris	HF41784	26.9289	Nucleoside diphosphate kinase	Yes
14	19896644	19908974	M. sylvestris	HF41780	20.506789|35.089702|36.901265	Dynamin-related 5A	Yes
14	20093644	20113235	M. sylvestris	HF41764	22.551570|26.842622|29.809581|30.106645|39.111491	Auxin response factor	Yes
14	20214644	20221900	M. sylvestris	HF41758	20.7427	Unknown protein	No
14	20302644	20309137	M. sylvestris	HF41753	22.1195	protein NLP6-like isoform X1	Yes
14	20335644	20356627	M. sylvestris	HF41751	21.745091|23.935425|24.194920|25.782890|27.016381|30.859142	Protein KINESIN LIGHT CHAIN-RELATED 1	Yes
14	20362644	20379862	M. sylvestris	HF41749	23.214673|25.953323|26.672642|36.381028	Unknown protein	No
14	20403644	20411496	M. sylvestris	HF41745	36.5059	Glutamine-dependent NAD(+) synthetase	No
14	20403644	20411496	M. sylvestris	HF41746	36.5059	Heat shock protein 70	Yes
14	20498644	20517568	M. sylvestris	HF41739	21.7511	Trehalase	No
14	20498644	20517568	M. sylvestris	HF41740	21.7511	Trehalase	No
14	20561644	20569137	NA	HF41735	24.557857|24.743227	WD repeat-containing protein	Yes
14	20681644	20689307	M. sylvestris	HF41730	41.7936	ORM1-like protein 1	Yes
14	20681644	20689307	M. sylvestris	HF41729	41.7936	BTB/POZ domain-containing protein	Yes
14	20759644	20768653	M. sylvestris	HF41726	22.990091|30.353170	Unknown protein	No
14	20759644	20768653	M. sylvestris	HF41725	22.990091|30.353170	Unknown protein	No
14	20798644	20821034	M. sylvestris	HF41716	48.9181	R8H-1 protein	No
14	20798644	20821034	M. sylvestris	HF41715	48.9181	Unknown protein	No
14	20798644	20821034	M. sylvestris	HF41714	48.9181	oligopeptide transporter 7-like	Yes
14	20849644	20856661	M. sylvestris	HF41710	23.618993|26.723656	Zinc finger CCHC domain-containing protein 8	No
14	20849644	20856661	M. sylvestris	HF41709	23.618993|26.723656	Homer	Yes
14	20849644	20856661	M. sylvestris	HF41708	23.618993|26.723656	Serine/threonine protein kinase	Yes
14	20961644	20969694	M. sylvestris	HF41701	22.726733|26.441927	Embryogenesis-associated protein EMB8	Yes
14	20961644	20969694	M. sylvestris	HF41702	22.726733|26.441927	DUF538 domain-containing protein	Yes
14	20975644	20987939	M. sylvestris	HF41699	24.8662	Unknown protein	No
14	20975644	20987939	M. sylvestris	HF41700	24.8662	Unknown protein	No
14	21258644	21263952	M. sylvestris	HF41692	27.478	Transcription factor MYC2-like	No
14	21373644	21396196	M. sylvestris	HF41690	26.480925|31.178572|39.853055	Unknown protein	No
14	21433644	21443910	M. sylvestris	HF41688	22.983947|26.178709|34.067992|36.304662	Transcription factor MYC2-like	Yes
14	21492644	21498288	NA	HF41686	22.7122	Alpha/beta hydrolase-1	Yes
14	21521644	21533730	M. sylvestris	HF41685	25.077257|31.241678|31.509676	beta-carotene isomerase D27, chloroplastic	Yes
14	21539644	21558258	M. sylvestris	HF41684	21.823075|23.312348|24.105257|27.697854|33.546197|35.588086	Protein GPR107	Yes
14	21865644	21872505	M. sylvestris	HF41667	32.0805	HexoM. sylvestristransferase	Yes
14	22038644	22045222	M. sylvestris	HF41659	20.6125	Subtilisin-like protease SBT3.9	Yes
14	22038644	22045222	M. sylvestris	HF41660	20.6125	Subtilisin-like protease SBT3.9	Yes
14	22078644	22096473	M. sylvestris	HF41655	20.343026|38.303896	E3 ubiquitin-protein ligase RHA1B	No
14	22078644	22096473	M. sylvestris	HF41654	20.343026|38.303896	E3 ubiquitin-protein ligase RHA1B	No
14	22078644	22096473	M. sylvestris	HF41656	20.343026|38.303896	Histone H4	Yes
14	22102644	22111162	M. sylvestris	HF41653	24.7786	E3 ubiquitin-protein ligase RHA1B	No
14	22102644	22111162	M. sylvestris	HF41652	24.7786	50S ribosomal protein L11	Yes
14	22113644	22120203	M. sylvestris	HF41650	20.8166	protein DMR6-LIKE OXYGENASE 2-like	Yes
14	22113644	22120203	M. sylvestris	HF41651	20.8166	Metal tolerance protein 1-like	Yes
14	22137644	22149631	NA	HF41649	20.684545|25.278765|30.219600	Caffeic acid 3-O-methyltransferase 1	No
14	22164644	22172988	NA	HF41647	23.844266|31.733705|38.730727	Metal tolerance protein 1	No
14	22595644	22616361	M. sylvestris	HF41622	20.3577	WAT1-related protein	No
14	22744644	22758365	M. sylvestris	HF41611	25.332668|30.263962	Chr4:6441949-6443161 REVERSE LENGTH=342	Yes
14	23465644	23471249	M. sieversii	HF41552	21.6151	Kinase superfamily protein	Yes
14	24775644	24785115	M. sieversii	HF41441	29.397618|39.177779	Elongator complex protein 3	Yes
14	25486644	25499574	M. sylvestris	HF41385	22.984	Manganese-dependent ADP-ribose/CDP-alcohol diphosphatase	Yes
14	28194644	28204036	M. sylvestris	HF24814	22.2774	Xyloglucan 6-xyloM. sylvestristransferase, XXT	Yes
14	28194644	28204036	M. sylvestris	HF24813	22.2774	Kinase, putative	Yes
14	30772644	30777421	M. sieversii	HF24514	30.9564	Potassium channel SKOR	No
14	30772644	30777421	M. sieversii	HF24513	30.9564	Amaranthin-like lectin	Yes
14	31419644	31424511	M. sieversii	HF24440	22.4668	Alcohol dehydrogenase-like 6	No
15	672349	676872	M. sieversii	HF13590	21.0568	transcriptional regulator ATRX homolog isoform X3	No
15	2891349	2895720	M. sieversii	HF13341	23.9067	Nucleoid-associated protein	Yes
15	2985349	2989943	M. sieversii	HF13331	23.7976	Spindle and kinetochore-associated protein 2	No
15	2985349	2989943	M. sieversii	HF13332	23.7976	chaperone protein DnaJ	Yes
15	3048349	3054830	M. sieversii	HF13321	20.3328	CONSTANS-like protein 1	Yes
15	3117349	3123133	NA	HF13314	35.116650|36.343348	Glutamate receptor	Yes
15	3125349	3130883	NA	HF13314	22.068798|30.272109	Glutamate receptor	Yes
15	3134349	3139178	M. sieversii	HF13313	40.4145	Glutamate receptor 2.7	Yes
15	3147349	3152193	M. sieversii	HF13313	21.2118	Glutamate receptor 2.7	Yes
15	3165349	3172549	M. sieversii	HF13313	20.228203|29.182829	Glutamate receptor 2.7	Yes
15	3195349	3200824	M. sieversii	HF13311	20.809	Ubiquitin carboxyl-terminal hydrolase 18	Yes
15	3305349	3312899	M. sieversii	HF13302	21.782500|21.874027	DUF1677 family protein	No
15	3305349	3312899	M. sieversii	HF13301	21.782500|21.874027	Copper transporter 5.1	Yes
15	3305349	3312899	M. sieversii	HF13300	21.782500|21.874027	G-protein coupled receptor 1	Yes
15	3335349	3339806	M. sieversii	HF13297	26.8042	Guanine nucleotide-binding protein alpha-1 subunit	No
15	3350349	3355410	M. sieversii	HF13296	28.448	Endoglucanase	Yes
15	3375349	3382011	M. sieversii	HF13295	31.696302|32.642906	myosin-15	Yes
15	3390349	3406078	M. sieversii	HF13294	20.614213|21.217601	Copper-transporting ATPase	Yes
15	3415349	3421548	M. sieversii	HF13289	26.5847	F-box/LRR-repeat protein 15	No
15	3415349	3421548	M. sieversii	HF13290	26.5847	Chr2:11215254-11216480 FORWARD LENGTH=253	Yes
15	3415349	3421548	M. sieversii	HF13291	26.5847	Ferredoxin-like protein	Yes
15	3623349	3628534	M. sieversii	HF13268	37.0354	Nitrilase/cyanide hydratase and apolipoprotein N-acyltransferase family protein	No
15	3649349	3654006	M. sieversii	HF13264	23.0035	PHD finger protein ALFIN-like 5	Yes
15	3649349	3654006	M. sieversii	HF13263	23.0035	Solute carrier family 25 member 44	Yes
15	3787349	3792845	NA	HF13245	24.8417	Methyltransferase	Yes
15	4005349	4010315	M. sieversii	HF13222	20.3485	Glutamate receptor 2.7	Yes
15	8984349	8989380	NA	HF12693	23.2851	UPF0481 protein	No
15	8984349	8989380	NA	HF12694	23.2851	G-type lectin S-receptor-like serine/threonine-protein kinase SD2-5	No
15	8984349	8989380	NA	HF12692	23.2851	UPF0481 protein	Yes
15	16851349	16856936	M. sylvestris	HF30752	20.7095	Retrovirus-related Pol polyprotein from transposon TNT 1-94	No
15	16851349	16856936	M. sylvestris	HF30751	20.7095	UDP-GlycoM. sylvestristransferase superfamily protein	Yes
15	17302349	17309210	M. sylvestris	HF30786	27.0401	DNA-directed RNA polymerase III subunit RPC4-like	Yes
15	18272349	18280663	M. sieversii	HF30873	22.2734	Lectin receptor kinase	Yes
15	18272349	18280663	M. sieversii	HF30872	22.2734	2-oxoglutarate-dependent dioxygenase	Yes
15	18356349	18369578	M. sieversii	HF30879	21.088902|29.378358|30.268638|34.228124	AT-rich interactive domain-containing protein 6-like	Yes
15	18890349	18910012	M. sieversii	HF30924	20.399776|22.286285|22.790797|25.531110|25.594021|35.197632|39.746735|43.137611|58.603971	Zinc finger protein ZAT3	No
15	18890349	18910012	M. sieversii	HF30925	20.399776|22.286285|22.790797|25.531110|25.594021|35.197632|39.746735|43.137611|58.603971	Ubiquitin domain-containing protein DSK2b	Yes
15	19464349	19472806	NA	HF30974	21.2733	Aspartyl protease family protein 1	Yes
15	19484349	19494375	NA	HF30976	52.855169|62.402531|68.099506|76.348122	Chaperone DnaK	No
15	19484349	19494375	NA	HF30977	52.855169|62.402531|68.099506|76.348122	Peroxidase	No
15	20181349	20187254	M. sieversii	HF31035	25.1541	Unknown protein	Yes
15	20181349	20187254	M. sieversii	HF31036	25.1541	Zinc finger CCCH domain-containing protein 30	Yes
15	20502349	20509485	M. sieversii	HF31060	21.261	Cytochrome P450 protein	Yes
15	20928349	20948306	M. sylvestris	HF31088	20.521802|22.396871|27.159198	Mitochondrial folate transporter/carrier	No
15	20928349	20948306	M. sylvestris	HF31087	20.521802|22.396871|27.159198	Epoxide hydrolase-like protein	Yes
15	20955349	20971822	M. sylvestris	HF31090	25.077114|27.406148|29.371594|33.219400|35.093458|37.653836	Unknown protein	No
15	20955349	20971822	M. sylvestris	HF31089	25.077114|27.406148|29.371594|33.219400|35.093458|37.653836	Unknown protein	No
15	20955349	20971822	M. sylvestris	HF31091	25.077114|27.406148|29.371594|33.219400|35.093458|37.653836	Peroxidase	Yes
15	20974349	20982157	M. sylvestris	HF31091	21.632770|47.237006	Peroxidase	Yes
15	22830349	22836496	NA	HF31212	25.7338	G-type lectin S-receptor-like serine/threonine-protein kinase	Yes
15	24034349	24042123	M. sylvestris	HF31286	36.2896	Disease resistance protein	Yes
15	30124349	30132823	M. sylvestris	HF31557	20.7188	Homeodomain-like	No
15	31149349	31162489	M. sylvestris	HF22225	22.573	Chr4:17876535-17879687 FORWARD LENGTH=1050	No
15	31149349	31162489	M. sylvestris	HF22224	22.573	Unknown protein	No
15	31149349	31162489	M. sylvestris	HF22223	22.573	Unknown protein	No
15	31149349	31162489	M. sylvestris	HF22226	22.573	Unknown protein	No
15	44856349	44862622	M. sieversii	HF44487	20.1562	Transposase, MuDR	No
15	47290349	47296051	M. sieversii	HF17531	27.2994	TMV resistance protein N, putative	Yes
15	51037349	51042493	M. sylvestris	HF17340	23.7807	UPF0301 protein like	Yes
15	52347349	52352967	M. sylvestris	HF17226	23.8619	LL-diaminopimelate aminotransferase	No
15	54356349	54364884	M. sylvestris	HF17076	22.328927|25.519156	cx9C motif-containing protein 4	No
15	54356349	54364884	M. sylvestris	HF17075	22.328927|25.519156	Chr4:6088433-6090604 REVERSE LENGTH=386	Yes
15	54952349	54961231	M. sylvestris	HF17024	23.8909	Protein NETWORKED 3A	No
15	54952349	54961231	M. sylvestris	HF17023	23.8909	BEACH domain-containing protein C2	No
15	54952349	54961231	M. sylvestris	HF17025	23.8909	Unknown protein	No
16	633131	669838	M. sylvestris	HF08017	22.3565	Protein CHROMATIN REMODELING 19	Yes
16	633131	669838	M. sylvestris	HF08016	22.3565	Protein indeterminate-domain 4 chloroplastic	Yes
16	1121131	1125884	M. sieversii	HF07965	26.2637	Vacuolar iron transporter 1	Yes
16	1315131	1322612	M. sylvestris	HF07939	22.8207	1-aminocyclopropane-1-carboxylate oxidase homolog 4-like	No
16	1315131	1322612	M. sylvestris	HF07937	22.8207	1-aminocyclopropane-1-carboxylate oxidase-like 1	Yes
16	1315131	1322612	M. sylvestris	HF07938	22.8207	1-aminocyclopropane-1-carboxylate oxidase homolog 1	Yes
16	1335131	1340748	M. sylvestris	HF07936	22.0893	Ubiquitin-conjugating enzyme E2 variant 1A	Yes
16	1359131	1369972	M. sylvestris	HF07934	30.1681	B-cell receptor-associated protein	Yes
16	1406131	1412367	M. sylvestris	HF07929	21.364218|50.399447	Dynein light chain	Yes
16	1406131	1412367	M. sylvestris	HF07928	21.364218|50.399447	Protein PLANT CADMIUM RESISTANCE 2	Yes
16	1489131	1507789	M. sylvestris	HF07919	21.006389|27.039721|30.827286|39.198008|39.880533|43.615421	21 kDa protein	No
16	1489131	1507789	M. sylvestris	HF07921	21.006389|27.039721|30.827286|39.198008|39.880533|43.615421	Proteinaceous RNase P 1 chloroplastic/mitochondrial	No
16	1489131	1507789	M. sylvestris	HF07920	21.006389|27.039721|30.827286|39.198008|39.880533|43.615421	Pectinesterase	Yes
16	5235131	5239817	M. sieversii	HF07481	31.2962	Binding partner of ACD11 1	Yes
16	5235131	5239817	M. sieversii	HF07480	31.2962	Sucrose transport protein 2, SUT	Yes
16	5243131	5248447	M. sieversii	HF07480	22.5754	Sucrose transport protein 2, SUT	Yes
16	5340131	5344690	M. sieversii	HF07470	20.8113	Protein IQ-DOMAIN 31	Yes
16	5384131	5392800	M. sieversii	HF07466	22.197666|25.485285	Single-stranded DNA-binding protein WHY1, chloroplastic	Yes
16	5688131	5693997	M. sieversii	HF07430	21.6878	UTP--glucose-1-phosphate uridylyltransferase-like	No
16	5688131	5693997	M. sieversii	HF07429	21.6878	Protein pleiotropic regulatory locus 1-like	Yes
16	6014131	6018931	M. sieversii	HF07388	26.2106	RNase H domain-containing protein	No
16	6014131	6018931	M. sieversii	HF07387	26.2106	RNase H domain-containing protein	Yes
16	6067131	6071711	NA	HF07383	28.2885	Nucleobase-ascorbate transporter 11	Yes
16	6072131	6076719	NA	HF07382	28.4049	Acyl-CoA N-acyltransferases (NAT) superfamily protein	Yes
16	6094131	6099336	M. sylvestris	HF07378	21.3033	LRR receptor-like serine/threonine-protein kinase	No
16	6112131	6116620	M. sylvestris	HF07376	23.992	WAT1-related protein	Yes
16	6156131	6160725	NA	HF07374	24.8339	Threonine--tRNA ligase	Yes
16	6171131	6179389	M. sieversii	HF07373	20.701861|22.051544	transcription factor PAR1-like	Yes
16	6277131	6281404	M. sieversii	HF07360	23.6032	Spermidine synthase	Yes
16	6419131	6423657	M. sieversii	HF07340	24.7946	MYB transcription factor	Yes
16	6486131	6490914	NA	HF07330	26.7811	Unknown protein	Yes
16	6486131	6490914	NA	HF07331	26.7811	BHLH transcription factor	Yes
16	6594131	6598952	NA	HF07318	20.4374	Phosphatidylinositol Kinase	Yes
16	6594131	6598952	NA	HF07317	20.4374	Polygalacturonase	Yes
16	8800131	8805357	M. sieversii	HF26188	20.3887	Chr5:2699357-2699566 FORWARD LENGTH=69	No
16	17769131	17781587	M. sieversii	HF13982	23.1401	Mitogen-activated protein kinase kinase kinase	No
16	18470131	18504900	M. sieversii	HF14024	28.5546	Receptor-like protein kinase	No
16	18470131	18504900	M. sieversii	HF14023	28.5546	Mutator-like transposase	No
16	18470131	18504900	M. sieversii	HF14025	28.5546	POLLUX-like ion channel	Yes
16	22986131	22994263	M. sylvestris	HF19473	20.7518	Unknown protein	No
16	23355131	23375696	M. sylvestris	HF19498	21.6459	Late embryogenesis abundant protein 1	No
16	23355131	23375696	M. sylvestris	HF19497	21.6459	Beta-amylase	Yes
16	24955131	24968003	M. sieversii	HF19573	22.6311	ATP-dependent RNA helicase Ski	Yes
16	32150131	32171736	M. sieversii|M. sylvestris	HF16174	22.2055	Transmembrane protein	No
16	36215131	36259449	M. sieversii	HF16344	20.7907	Unknown protein	No
16	36215131	36259449	M. sieversii	HF16343	20.7907	Asparagine synthetase	Yes
17	19476	45321	M. sylvestris	HF39114	23.128949|25.674879|26.820822|46.784402	Acetyl-coenzyme A synthetase	Yes
17	48476	89625	M. sylvestris	HF39111	21.216905|21.727567|22.542912|23.979932|23.983475|25.640565|26.475160|26.691877|27.192327|33.350234|33.531509|33.550489|42.891072	Unknown protein	No
17	48476	89625	M. sylvestris	HF39112	21.216905|21.727567|22.542912|23.979932|23.983475|25.640565|26.475160|26.691877|27.192327|33.350234|33.531509|33.550489|42.891072	Myb/SANT-like domain containing protein	No
17	48476	89625	M. sylvestris	HF39110	21.216905|21.727567|22.542912|23.979932|23.983475|25.640565|26.475160|26.691877|27.192327|33.350234|33.531509|33.550489|42.891072	Unknown protein	No
17	48476	89625	M. sylvestris	HF39107	21.216905|21.727567|22.542912|23.979932|23.983475|25.640565|26.475160|26.691877|27.192327|33.350234|33.531509|33.550489|42.891072	DUF761 domain-containing protein	Yes
17	48476	89625	M. sylvestris	HF39108	21.216905|21.727567|22.542912|23.979932|23.983475|25.640565|26.475160|26.691877|27.192327|33.350234|33.531509|33.550489|42.891072	ATP-dependent RNA helicase	Yes
17	48476	89625	M. sylvestris	HF39109	21.216905|21.727567|22.542912|23.979932|23.983475|25.640565|26.475160|26.691877|27.192327|33.350234|33.531509|33.550489|42.891072	Glyceraldehyde-3-phosphate dehydrogenase	Yes
17	48476	89625	M. sylvestris	HF39113	21.216905|21.727567|22.542912|23.979932|23.983475|25.640565|26.475160|26.691877|27.192327|33.350234|33.531509|33.550489|42.891072	WD40 repeat protein	Yes
17	817476	822430	NA	HF39014	25.3048	SWI/SNF complex component SNF12 homolog	No
17	817476	822430	NA	HF39013	25.3048	60S ribosomal protein L17-2	Yes
17	817476	822430	NA	HF39012	25.3048	F-box/kelch-repeat protein	Yes
17	1001476	1006971	M. sylvestris	HF38990	62.5684	Phosducin-like protein 3	Yes
17	1001476	1006971	M. sylvestris	HF38989	62.5684	COP9 signalosome complex subunit 3	Yes
17	1110476	1116619	M. sylvestris	HF38979	31.9044	Lysine histidine transporter 1	Yes
17	1130476	1136631	M. sylvestris	HF38976	21.7095	Glyceraldehyde-3-phosphate dehydrogenase	Yes
17	1139476	1150037	M. sylvestris	HF38975	21.907262|37.757740|55.920436	F-box protein SKIP14	No
17	1139476	1150037	M. sylvestris	HF38974	21.907262|37.757740|55.920436	Glucose-6-phosphate 1-dehydrogenase	Yes
17	1275476	1280353	M. sylvestris	HF38959	20.9962	Steroid nuclear receptor, ligand-binding	Yes
17	1286476	1292268	M. sylvestris	HF38958	21.6354	Pentatricopeptide repeat	Yes
17	1347476	1352477	M. sylvestris	HF38948	25.15	Pre-rRNA-processing protein esf2	Yes
17	1347476	1352477	M. sylvestris	HF38947	25.15	Pentatricopeptide repeat-containing protein	Yes
17	1360476	1369027	M. sylvestris	HF38944	20.774774|21.103546	Chr1:1198860-1201301 FORWARD LENGTH=623	Yes
17	1360476	1369027	M. sylvestris	HF38945	20.774774|21.103546	E3 ubiquitin-protein ligase RGLG2	Yes
17	2105476	2111079	M. sylvestris	HF38869	21.2107	Sirohydrochlorin ferrochelatase	Yes
17	2105476	2111079	M. sylvestris	HF38870	21.2107	Core-2/I-branching beta-1,6-N-acetylglucosaminyltransferase family protein	Yes
17	2186476	2195829	M. sylvestris	HF38855	21.490278|22.666740|34.392065|35.110333	phosphoenolpyruvate/phosphate translocator 2, chloroplastic-like	No
17	2186476	2195829	M. sylvestris	HF38857	21.490278|22.666740|34.392065|35.110333	Isocitrate dehydrogenase [NADP]	Yes
17	2186476	2195829	M. sylvestris	HF38856	21.490278|22.666740|34.392065|35.110333	tRNA (Adenine(58)-N(1))-methyltransferase catalytic subunit TRMT61A	Yes
17	2282476	2288148	M. sylvestris	HF38844	20.6191	Serine/threonine-protein kinase ATM	Yes
17	2340476	2347840	M. sylvestris	HF38836	24.475517|26.072402|37.353846	Histone-lysine N-methyltransferase, H3 lysine-79 specific like	Yes
17	2340476	2347840	M. sylvestris	HF38835	24.475517|26.072402|37.353846	Carbonic anhydrase	Yes
17	2469476	2475517	M. sylvestris	HF38820	21.4016	GlycoM. sylvestristransferase	No
17	2548476	2554241	M. sylvestris	HF38814	25.8123	Receptor-like protein kinase	Yes
17	2577476	2582792	M. sylvestris	HF38809	20.8571	NHL repeat	Yes
17	2577476	2582792	M. sylvestris	HF38810	20.8571	Potassium transporter	Yes
17	2577476	2582792	M. sylvestris	HF38808	20.8571	Unknown protein	Yes
17	2756476	2761486	M. sylvestris	HF38794	33.4872	GPI ethanolamine phosphate transferase 1	No
17	2794476	2800067	M. sylvestris	HF38790	20.6697	Ferredoxin-thioredoxin reductase, catalytic chain	Yes
17	2991476	2997120	NA	HF38770	26.4361	16S rRNA (Guanine(966)-N(2))-methyltransferase	Yes
17	2991476	2997120	NA	HF38769	26.4361	Protein ENHANCED DISEASE RESISTANCE like	Yes
17	3271476	3276990	M. sylvestris	HF38748	20.6333	V-type proton ATPase subunit d2	Yes
17	3333476	3363437	M. sylvestris	HF38741	21.010506|22.329905|24.358512|25.655518|31.174908|32.588387|37.880103|38.169220|41.108900|52.681994|58.408171|67.962969|81.251493|87.271502|89.170794	Receptor-like protein kinase	Yes
17	3333476	3363437	M. sylvestris	HF38739	21.010506|22.329905|24.358512|25.655518|31.174908|32.588387|37.880103|38.169220|41.108900|52.681994|58.408171|67.962969|81.251493|87.271502|89.170794	Glutaredoxin	Yes
17	3333476	3363437	M. sylvestris	HF38740	21.010506|22.329905|24.358512|25.655518|31.174908|32.588387|37.880103|38.169220|41.108900|52.681994|58.408171|67.962969|81.251493|87.271502|89.170794	Homeobox-leucine zipper protein	Yes
17	3402476	3407559	M. sylvestris	HF38734	36.0218	Tubulin alpha-2 chain	Yes
17	3417476	3424453	M. sylvestris	HF38731	21.838015|29.050636	cullin-3A-like	No
17	3440476	3451476	M. sylvestris	HF38728	25.800575|26.157706|35.828853|47.810104	Thyroid adenoma-associated protein homolog	No
17	3440476	3451476	M. sylvestris	HF38729	25.800575|26.157706|35.828853|47.810104	Cullin-3B	Yes
17	3475476	3480276	M. sylvestris	HF38723	36.7638	NAC domain protein,	No
17	3543476	3548527	M. sylvestris	HF38719	34.6167	zinc-finger homeodomain protein 9-like	Yes
17	3649476	3655688	M. sylvestris	HF38706	36.8963	Cation/calcium exchanger 2	No
17	3649476	3655688	M. sylvestris	HF38707	36.8963	Pentatricopeptide repeat superfamily protein	Yes
17	3844476	3849985	NA	HF38674	20.162	CSC1-like protein	No
17	3844476	3849985	NA	HF38675	20.162	Pentatricopeptide repeat-containing protein	Yes
17	4517476	4524724	M. sylvestris	HF38612	36.361120|43.073378	LYR motif-containing protein 4	No
17	4732476	4737525	M. sylvestris	HF38594	22.1955	Alpha-amylase	Yes
17	4790476	4795294	M. sylvestris	HF38590	23.0919	Hydroxyproline-rich glycoprotein family protein	Yes
17	4802476	4807553	M. sylvestris	HF38588	31.7154	LRR receptor-like serine/threonine-protein kinase	No
17	4882476	4887392	NA	HF38580	27.7503	Phenolic glucoside malonyltransferase 1	Yes
17	5389476	5395204	M. sylvestris	HF29675	21.9303	MADS-box transcription factor	No
17	5422476	5427330	M. sylvestris	HF29671	23.1804	Regulator of chromosome condensation, RCC1	Yes
17	5422476	5427330	M. sylvestris	HF29670	23.1804	DSBA oxidoreductase family protein	Yes
17	5951476	5960318	M. sylvestris	HF29605	22.487033|32.747073|32.756417	Isoprenylcysteine alpha-carbonyl methylesterase ICME-like	Yes
17	6074476	6079605	M. sylvestris	HF29597	30.7619	AP2/ERF and B3 domain transcription factor	Yes
17	6118476	6124679	M. sylvestris	HF29592	31.8167	Cell division cycle-associated 7-like protein	No
17	6488476	6493796	M. sylvestris	HF29553	43.5431	KH domain-containing protein	No
17	6495476	6501527	M. sieversii|M. sylvestris	HF29552	32.1203	ankyrin repeat-containing protein ITN1-like isoform X4	Yes
17	6513476	6519848	M. sieversii	HF29551	23.660920|24.393995	Ankyrin repeat family protein, putative isoform 1	Yes
17	6601476	6612709	M. sylvestris	HF29548	23.935173|34.956566	Ankyrin repeat-containing protein	No
17	6601476	6612709	M. sylvestris	HF29547	23.935173|34.956566	ankyrin repeat-containing protein ITN1-like isoform X4	Yes
17	6717476	6729798	M. sylvestris	HF29536	41.8621	Non-specific serine/threonine protein kinase	No
17	6916476	6925759	M. sylvestris	HF29522	22.929713|24.967292	Protein STRUBBELIG-RECEPTOR FAMILY 3	Yes
17	6928476	6933863	M. sylvestris	HF29521	22.4704	Secretory carrier-associated membrane protein	Yes
17	6928476	6933863	M. sylvestris	HF29522	22.4704	Protein STRUBBELIG-RECEPTOR FAMILY 3	Yes
17	6941476	6949072	M. sylvestris	HF29519	25.989401|31.473885	Tyrosine-protein kinase receptor UFO like	No
17	6941476	6949072	M. sylvestris	HF29520	25.989401|31.473885	Pentatricopeptide repeat-containing protein	No
17	7002476	7011681	M. sylvestris	HF29515	24.329	Beta-glucuronoM. sylvestristransferase	No
17	7002476	7011681	M. sylvestris	HF29512	24.329	Oral cancer-overexpressed protein 1 homolog	Yes
17	7002476	7011681	M. sylvestris	HF29513	24.329	formimidoyltransferase-cyclodeaminase-like	Yes
17	7002476	7011681	M. sylvestris	HF29514	24.329	Glutamate formimidoyltransferase-like	Yes
17	7111476	7116530	M. sylvestris	HF29500	22.6961	50S ribosomal protein L27, chloroplastic	No
17	7111476	7116530	M. sylvestris	HF29501	22.6961	F-box family protein	No
17	7279476	7285433	M. sylvestris	HF29478	21.0717	Unknown protein	No
17	7515476	7524457	M. sylvestris	HF29451	28.5826	Dehydration-responsive element-binding protein 2A	No
17	7576476	7582057	M. sylvestris	HF29447	29.7453	Unknown protein	No
17	7591476	7610803	M. sylvestris	HF29444	21.048800|22.296633|22.400354|44.810300	Unknown protein	Yes
17	7591476	7610803	M. sylvestris	HF29445	21.048800|22.296633|22.400354|44.810300	(E)-beta-ocimene synthase	Yes
17	8140476	8149963	M. sylvestris	HF29405	21.866556|26.457320	Homeobox leucine zipper protein	No
17	8478476	8497098	M. sylvestris	HF29369	21.494352|21.518522|21.983620|22.231375|22.252578|27.668155	Cellulose synthase, CLS	Yes
17	8478476	8497098	M. sylvestris	HF29370	21.494352|21.518522|21.983620|22.231375|22.252578|27.668155	Cellulose synthase-like protein H1, CLS	Yes
17	8497476	8503503	M. sylvestris	HF29369	35.5306	Cellulose synthase, CLS	Yes
17	8537476	8544108	M. sylvestris	HF29367	32.4456	GlycoM. sylvestristransferase	Yes
17	8546476	8552445	M. sylvestris	HF29366	35.8937	GlycoM. sylvestristransferase	No
17	8546476	8552445	M. sylvestris	HF29367	35.8937	GlycoM. sylvestristransferase	Yes
17	8959476	8964757	M. sylvestris	HF29323	35.3638	Unknown protein	No
17	9001476	9007339	M. sylvestris	HF29319	43.667	Embryo defective 1381	No
17	9001476	9007339	M. sylvestris	HF29320	43.667	U-box domain-containing protein 4	Yes
17	9109476	9117355	M. sylvestris	HF29315	29.0126	GEM-like protein 7	No
17	9367476	9372678	NA	HF29291	20.5724	Unknown protein	No
17	9520476	9526252	M. sylvestris	HF29281	24.865	Threonine--tRNA ligase	Yes
17	10080476	10086571	M. sylvestris	HF29231	21.342	Eukaryotic translation initiation factor 3 subunit C like	Yes
17	10369476	10385517	M. sylvestris	HF29210	35.073	Alcohol dehydrogenase, putative	No
17	10505476	10512927	M. sylvestris	HF29204	20.7511	Exostosin family protein	Yes
17	10677476	10687872	M. sylvestris	HF29186	23.554821|24.714418|33.886831	Ankyrin repeat-containing protein, putative	Yes
17	11186476	11193057	M. sylvestris	HF29153	24.6822	GlycoM. sylvestristransferase	No
17	11277476	11290638	M. sieversii	HF29145	20.363962|23.002166	Cysteine-rich/transmembrane domain A-like protein	Yes
17	11568476	11575463	M. sylvestris	HF29122	23.4828	HECT and RLD domain containing E3 ubiquitin protein ligase family member 1	Yes
17	11900476	11906359	M. sylvestris	HF29100	33.6796	Unknown protein	Yes
17	13179476	13185989	M. sieversii	HF28997	20.297	Exocyst subunit Exo70 family protein	No
17	13179476	13185989	M. sieversii	HF28998	20.297	Polyadenylate-binding protein	Yes
17	13386476	13404523	M. sylvestris	HF28979	20.792601|22.007932|28.013765|34.278263	Pyridoxamine 5'-phosphate oxidase family protein	Yes
17	13421476	13437141	M. sieversii	HF28976	23.229404|31.476037|37.047179	Jasmonate-induced protein	Yes
17	13442476	13448011	M. sieversii	HF28975	21.3844	23 kDa jasmonate-induced protein-like	No
17	13453476	13460512	M. sieversii|M. sylvestris	HF28972	22.0715	Protein FLUORESCENT IN BLUE LIGHT, chloroplastic	Yes
17	13453476	13460512	M. sieversii|M. sylvestris	HF28973	22.0715	oligouridylate-binding protein 1B-like	Yes
17	13594476	13600323	M. sylvestris	HF28961	32.1286	Plant transposase	No
17	13714476	13731055	M. sylvestris	HF28954	33.1457	Dormancy/auxin associated family protein, putative	Yes
17	14889476	14925909	M. sylvestris	HF28891	27.093265|30.271446|33.481125|40.225676|42.624763	Mannan endo-1 4-beta-mannosidase 1	No
17	14889476	14925909	M. sylvestris	HF28892	27.093265|30.271446|33.481125|40.225676|42.624763	Mannan endo-1 4-beta-mannosidase 1	No
17	14889476	14925909	M. sylvestris	HF28890	27.093265|30.271446|33.481125|40.225676|42.624763	Knotted 1-binding protein	No
17	14889476	14925909	M. sylvestris	HF28889	27.093265|30.271446|33.481125|40.225676|42.624763	Unknown protein	No
17	15480476	15501497	M. sylvestris	HF28856	20.981412|27.050013|27.288016|30.964664|31.938573	Unknown protein	No
17	15524476	15530684	M. sylvestris	HF28854	22.3469	Unknown protein	No
17	15524476	15530684	M. sylvestris	HF28853	22.3469	nitrilase-like protein 2	No
17	15949476	15965555	M. sylvestris	HF28823	20.619469|21.117379	Plastid lipid-associated protein/fibrillin conserved domain containing protein	Yes
17	16019476	16026861	M. sylvestris	HF28818	20.708773|20.878678	Pentatricopeptide repeat	No
17	16101476	16119820	M. sylvestris	HF28808	20.388578|20.908808|21.227561|21.509186|26.490269|32.605762	Unknown protein	No
17	16101476	16119820	M. sylvestris	HF28809	20.388578|20.908808|21.227561|21.509186|26.490269|32.605762	YlmG homolog protein 1-2 chloroplastic-like	No
17	16101476	16119820	M. sylvestris	HF28807	20.388578|20.908808|21.227561|21.509186|26.490269|32.605762	Unknown protein	No
17	16101476	16119820	M. sylvestris	HF28810	20.388578|20.908808|21.227561|21.509186|26.490269|32.605762	Unknown protein	No
17	16366476	16376453	M. sylvestris	HF28795	20.4725	DUF1677 family protein	Yes
17	16378476	16460855	M. sylvestris	HF28794	21.647292|23.970447	ATP-dependent DNA helicase	No
17	16378476	16460855	M. sylvestris	HF28793	21.647292|23.970447	Subtilisin-like protease SBT1.4	No
17	17139476	17148695	M. sylvestris	HF28749	24.884724|31.773353	Vesicle transport protein	No
17	17139476	17148695	M. sylvestris	HF28750	24.884724|31.773353	Unknown protein	No
17	17208476	17222934	M. sylvestris	HF28746	21.833065|23.112618|25.063257|27.338927	Unknown protein	No
17	17287476	17302139	M. sylvestris	HF28744	23.210884|24.315502|35.305418|43.306859	GBF-interacting protein 1-like isoform X2	No
17	17516476	17524181	M. sieversii	HF28737	23.294405|26.766784	Hydroxyproline-rich glycoprotein family protein	Yes
17	17668476	17684419	M. sieversii	HF28726	20.735378|21.005290|30.131362|57.406728	Unknown protein	No
17	17668476	17684419	M. sieversii	HF28725	20.735378|21.005290|30.131362|57.406728	Casein kinase I	Yes
17	17767476	17774790	NA	HF28723	22.2972	Unknown protein	No
17	19508476	19515897	M. sylvestris	HF28700	25.2257	Unknown protein	No
17	19832476	19846564	M. sylvestris	HF28656	21.370014|23.466976|23.810248|36.806528	Unknown protein	No
17	20115476	20122872	M. sylvestris	HF28647	20.6188	Glutamate dehydrogenase, putative	Yes
17	20130476	20168206	M. sylvestris	HF28644	21.650452|24.796157|26.237919|28.700548|30.721508|41.271226|54.478183	Unknown protein	No
17	20130476	20168206	M. sylvestris	HF28645	21.650452|24.796157|26.237919|28.700548|30.721508|41.271226|54.478183	PWWP domain containing protein	No
17	20412476	20429519	M. sylvestris	HF28631	23.299700|26.138401|42.978260	Chr3:22044175-22045823 FORWARD LENGTH=229	No
17	20412476	20429519	M. sylvestris	HF28630	23.299700|26.138401|42.978260	Unknown protein	No
17	20412476	20429519	M. sylvestris	HF28629	23.299700|26.138401|42.978260	Anoctamin	Yes
17	20435476	20446444	M. sylvestris	HF28626	22.216151|24.020982	Unknown protein	No
17	20456476	20472940	M. sylvestris	HF28624	20.121768|22.417901|26.480334|26.639720|29.218390	Jacalin-related lectin 19	Yes
17	20456476	20472940	M. sylvestris	HF28625	20.121768|22.417901|26.480334|26.639720|29.218390	Charged multivesicular body protein 1	Yes
17	20517476	20541741	M. sylvestris	HF28621	20.605861|22.409171|27.341867|33.851812|35.077870	Unknown protein	No
17	20517476	20541741	M. sylvestris	HF28622	20.605861|22.409171|27.341867|33.851812|35.077870	Chr3:552937-554411 FORWARD LENGTH=314	No
17	20517476	20541741	M. sylvestris	HF28619	20.605861|22.409171|27.341867|33.851812|35.077870	Core-2/I-branching beta-1,6-N-acetylglucosaminyltransferase family protein	Yes
17	20517476	20541741	M. sylvestris	HF28620	20.605861|22.409171|27.341867|33.851812|35.077870	IAA-amino acid hydrolase ILR1-like 4	Yes
17	20689476	20706183	NA	HF28610	20.219407|21.166710|25.290717|27.701612	Disease resistance protein	No
17	20689476	20706183	NA	HF28611	20.219407|21.166710|25.290717|27.701612	Unknown protein	No
17	20689476	20706183	NA	HF28612	20.219407|21.166710|25.290717|27.701612	Unknown protein	No
17	20713476	20725113	M. sieversii	HF28607	26.3993	Unknown protein	No
17	20834476	20847403	M. sylvestris	HF28602	20.202166|28.453610|44.393723	Receptor-like protein kinase	No
17	20848476	20857763	M. sylvestris	HF28601	22.948	Kinase, putative	No
17	20858476	20868037	M. sylvestris	HF28600	25.632437|36.896685	GDSL esterase/lipase	Yes
17	20981476	21003456	M. sylvestris	HF28593	20.258500|22.108679|25.552008|26.329550|29.551695	Mitochondrial-processing peptidase subunit alpha	Yes
17	21105476	21115131	NA	HF28586	20.5861	Unknown protein	No
17	21105476	21115131	NA	HF28585	20.5861	Unknown protein	No
17	21105476	21115131	NA	HF28584	20.5861	Protein Ycf2 like	Yes
17	21189476	21195182	NA	HF28581	25.5568	Cyclin-J18	No
17	21240476	21259801	NA	HF28578	21.7289	Histone H2A.6	No
17	21240476	21259801	NA	HF28579	21.7289	Succinate dehydrogenase [ubiquinone] iron-sulfur subunit 2, mitochondrial	No
17	21439476	21447949	M. sylvestris	HF28574	25.9723	Unknown protein	No
17	21473476	21484542	M. sylvestris	HF28571	21.902327|26.030549	ADP,ATP carrier protein	No
17	21473476	21484542	M. sylvestris	HF28570	21.902327|26.030549	Auxin-responsive protein	Yes
17	21613476	21621728	M. sieversii	HF28567	20.2698	Lysm-containing receptor kinase 4	Yes
17	21650476	21658955	NA	HF28564	27.8575	Transcription factor	Yes
17	21684476	21712797	M. sylvestris	HF28562	22.477842|24.187604|24.425126|27.822202	Unknown protein	No
17	21684476	21712797	M. sylvestris	HF28560	22.477842|24.187604|24.425126|27.822202	Asparagine--tRNA ligase, cytoplasmic 3	No
17	21684476	21712797	M. sylvestris	HF28561	22.477842|24.187604|24.425126|27.822202	ubiquitin-conjugating enzyme E2 4-like	Yes
17	21684476	21712797	M. sylvestris	HF28559	22.477842|24.187604|24.425126|27.822202	Disease resistance protein	Yes
17	21684476	21712797	M. sylvestris	HF28558	22.477842|24.187604|24.425126|27.822202	Protein PHLOEM PROTEIN 2-LIKE A1-like	Yes
17	21757476	21770694	M. sylvestris	HF28556	26.758368|27.562870|30.357165	40S ribosomal protein S29	No
17	21757476	21770694	M. sylvestris	HF28555	26.758368|27.562870|30.357165	Protein SAWADEE HOMEODOMAIN HOMOLOG 1	Yes
17	21831476	21839247	NA	HF28552	24.5491	Unknown protein	No
17	21845476	21851313	NA	HF28550	23.631	Unknown protein	No
17	21855476	21908060	M. sylvestris	HF28548	20.508047|21.200427|21.619614|22.482988|23.123907|26.111280|26.113251|26.787905|27.146491|27.307727|29.006004|29.559450|36.257666|36.973445|38.794016|40.944257	DUF1677 family protein	No
17	21855476	21908060	M. sylvestris	HF28549	20.508047|21.200427|21.619614|22.482988|23.123907|26.111280|26.113251|26.787905|27.146491|27.307727|29.006004|29.559450|36.257666|36.973445|38.794016|40.944257	Avr9/Cf-9 rapidly elicited protein	Yes
17	21910476	21923796	M. sylvestris	HF28547	20.579121|21.147890|23.019490	Homeobox-leucine zipper protein ATHB-15	Yes
17	21946476	22138097	M. sylvestris	HF28542	20.668323|22.186640|26.936820|38.173421|46.514859|48.834669	NEDD8-conjugating enzyme Ubc12 like	No
17	21946476	22138097	M. sylvestris	HF44312	20.668323|22.186640|26.936820|38.173421|46.514859|48.834669	NEDD8-conjugating enzyme Ubc12	No
17	21946476	22138097	M. sylvestris	HF28543	20.668323|22.186640|26.936820|38.173421|46.514859|48.834669	GATA transcription factor	No
17	21946476	22138097	M. sylvestris	HF28539	20.668323|22.186640|26.936820|38.173421|46.514859|48.834669	Unknown protein	No
17	21946476	22138097	M. sylvestris	HF28537	20.668323|22.186640|26.936820|38.173421|46.514859|48.834669	Unknown protein	No
17	21946476	22138097	M. sylvestris	HF28540	20.668323|22.186640|26.936820|38.173421|46.514859|48.834669	Reverse transcriptase	No
17	21946476	22138097	M. sylvestris	HF44311	20.668323|22.186640|26.936820|38.173421|46.514859|48.834669	Unknown protein	No
17	21946476	22138097	M. sylvestris	HF28536	20.668323|22.186640|26.936820|38.173421|46.514859|48.834669	Unknown protein	No
17	21946476	22138097	M. sylvestris	HF28538	20.668323|22.186640|26.936820|38.173421|46.514859|48.834669	Unknown protein	No
17	21946476	22138097	M. sylvestris	HF28544	20.668323|22.186640|26.936820|38.173421|46.514859|48.834669	Protein LURP-one-related 7	No
17	21946476	22138097	M. sylvestris	HF28541	20.668323|22.186640|26.936820|38.173421|46.514859|48.834669	Unknown protein	No
17	22527476	22609420	M. sylvestris	HF32839	21.856764|22.146163|22.199188|23.661080|26.759951|27.049052|28.166447|28.676214|28.872902|31.055749|31.461766|34.376277|34.391292|36.546191|36.925008|37.655361|37.746264|39.022963|39.755334|40.017050|40.064943|40.247724|43.928078|53.452741|57.686420|58.634438|60.971462|62.037332|62.047215|62.956816|63.054908|63.469504|71.634533|72.617674|73.864607|83.066482|92.751782	Unknown protein	No
17	22527476	22609420	M. sylvestris	HF32841	21.856764|22.146163|22.199188|23.661080|26.759951|27.049052|28.166447|28.676214|28.872902|31.055749|31.461766|34.376277|34.391292|36.546191|36.925008|37.655361|37.746264|39.022963|39.755334|40.017050|40.064943|40.247724|43.928078|53.452741|57.686420|58.634438|60.971462|62.037332|62.047215|62.956816|63.054908|63.469504|71.634533|72.617674|73.864607|83.066482|92.751782	Unknown protein	No
17	22527476	22609420	M. sylvestris	HF32837	21.856764|22.146163|22.199188|23.661080|26.759951|27.049052|28.166447|28.676214|28.872902|31.055749|31.461766|34.376277|34.391292|36.546191|36.925008|37.655361|37.746264|39.022963|39.755334|40.017050|40.064943|40.247724|43.928078|53.452741|57.686420|58.634438|60.971462|62.037332|62.047215|62.956816|63.054908|63.469504|71.634533|72.617674|73.864607|83.066482|92.751782	Unknown protein	No
17	22527476	22609420	M. sylvestris	HF32842	21.856764|22.146163|22.199188|23.661080|26.759951|27.049052|28.166447|28.676214|28.872902|31.055749|31.461766|34.376277|34.391292|36.546191|36.925008|37.655361|37.746264|39.022963|39.755334|40.017050|40.064943|40.247724|43.928078|53.452741|57.686420|58.634438|60.971462|62.037332|62.047215|62.956816|63.054908|63.469504|71.634533|72.617674|73.864607|83.066482|92.751782	Unknown protein	No
17	22527476	22609420	M. sylvestris	HF32836	21.856764|22.146163|22.199188|23.661080|26.759951|27.049052|28.166447|28.676214|28.872902|31.055749|31.461766|34.376277|34.391292|36.546191|36.925008|37.655361|37.746264|39.022963|39.755334|40.017050|40.064943|40.247724|43.928078|53.452741|57.686420|58.634438|60.971462|62.037332|62.047215|62.956816|63.054908|63.469504|71.634533|72.617674|73.864607|83.066482|92.751782	Unknown protein	No
17	22527476	22609420	M. sylvestris	HF32840	21.856764|22.146163|22.199188|23.661080|26.759951|27.049052|28.166447|28.676214|28.872902|31.055749|31.461766|34.376277|34.391292|36.546191|36.925008|37.655361|37.746264|39.022963|39.755334|40.017050|40.064943|40.247724|43.928078|53.452741|57.686420|58.634438|60.971462|62.037332|62.047215|62.956816|63.054908|63.469504|71.634533|72.617674|73.864607|83.066482|92.751782	Unknown protein	No
17	22527476	22609420	M. sylvestris	HF32838	21.856764|22.146163|22.199188|23.661080|26.759951|27.049052|28.166447|28.676214|28.872902|31.055749|31.461766|34.376277|34.391292|36.546191|36.925008|37.655361|37.746264|39.022963|39.755334|40.017050|40.064943|40.247724|43.928078|53.452741|57.686420|58.634438|60.971462|62.037332|62.047215|62.956816|63.054908|63.469504|71.634533|72.617674|73.864607|83.066482|92.751782	Mannose-6-phosphate isomerase	No
17	22527476	22609420	M. sylvestris	HF32835	21.856764|22.146163|22.199188|23.661080|26.759951|27.049052|28.166447|28.676214|28.872902|31.055749|31.461766|34.376277|34.391292|36.546191|36.925008|37.655361|37.746264|39.022963|39.755334|40.017050|40.064943|40.247724|43.928078|53.452741|57.686420|58.634438|60.971462|62.037332|62.047215|62.956816|63.054908|63.469504|71.634533|72.617674|73.864607|83.066482|92.751782	Nuclear pore complex protein NUP35	Yes
17	22639476	22646282	M. sylvestris	HF32832	21.893	Ankyrin repeat-containing protein	Yes
17	22681476	22702351	M. sylvestris	HF32831	24.234986|24.461604|26.646019|31.061658	Dehydration responsive element binding transcription factor	Yes
17	22782476	22800098	NA	HF32822	20.616758|22.809169|23.079751|23.613010	Unknown protein	No
17	22858476	22872837	M. sylvestris	HF32815	21.750148|23.178639|30.288629	Unknown protein	No
17	22950476	22970954	M. sylvestris	HF32811	21.572475|21.794974|31.773497	Tafazzin family protein	No
17	22950476	22970954	M. sylvestris	HF32810	21.572475|21.794974|31.773497	HAT family dimerisation domain containing protein	No
17	23107476	23114423	M. sylvestris	HF32799	26.8669	Photosystem I reaction center subunit VI chloroplastic	Yes
17	23107476	23114423	M. sylvestris	HF32800	26.8669	Homeobox-leucine zipper protein like	Yes
17	23197476	23205678	M. sylvestris	HF32793	21.9283	F-box/LRR-repeat protein	No
17	23197476	23205678	M. sylvestris	HF32794	21.9283	Unknown protein	No
17	23197476	23205678	M. sylvestris	HF32792	21.9283	Late embryogenesis abundant protein	Yes
17	23865476	23872506	M. sylvestris	HF32750	26.6827	Centromere protein	Yes
17	23908476	23915093	M. sylvestris	HF32747	20.844199|23.652241	E3 ubiquitin-protein ligase	Yes
17	23971476	24000191	M. sylvestris	HF32744	22.085883|23.352981|24.954279|25.906034|26.243987	Unknown protein	No
17	23971476	24000191	M. sylvestris	HF32745	22.085883|23.352981|24.954279|25.906034|26.243987	Auxin-responsive protein	Yes
17	24075476	24081597	M. sylvestris	HF32738	30.448	D-glycerate 3-kinase, chloroplastic	No
17	24075476	24081597	M. sylvestris	HF32737	30.448	Cyclin-A2-4	Yes
17	24097476	24108092	M. sylvestris	HF32736	22.027901|22.925478|26.411233|26.858941|49.990563	Aminotransferase	Yes
17	24136476	24144903	M. sylvestris	HF32733	21.3003	2-methyl-6-phytyl-1,4-hydroquinone methyltransferase, chloroplastic	No
17	24136476	24144903	M. sylvestris	HF32732	21.3003	Unknown protein	No
17	24153476	24162312	M. sylvestris	HF32730	22.785107|22.961009	gibberellin 3-beta-dioxygenase 1-like	No
17	24153476	24162312	M. sylvestris	HF32731	22.785107|22.961009	Unknown protein	No
17	24199476	24208299	M. sylvestris	HF32726	21.858429|32.004646	Unknown protein	No
17	24212476	24222730	M. sylvestris	HF32725	24.2963	2-oxoglutarate-dependent dioxygenase	No
17	24223476	24239846	M. sylvestris	HF32724	20.6948	Unknown protein	No
17	24241476	24282479	M. sylvestris	HF32722	20.614893|21.126860|23.105851|24.741428|26.118274|28.614375|31.173728|34.584235|38.078876|42.562069	Unknown protein	No
17	24533476	24543331	M. sylvestris	HF32706	23.6082	Beta-glucosidase	No
17	24533476	24543331	M. sylvestris	HF32705	23.6082	Calcium uniporter protein 2 mitochondrial	No
17	24572476	24579609	M. sylvestris	HF32703	24.9843	Unknown protein	No
17	24688476	24708511	M. sieversii	HF32697	20.743433|24.166097|25.437491|26.013972|26.464286|38.516821	DUF642 domain-containing protein	No
17	24688476	24708511	M. sieversii	HF32696	20.743433|24.166097|25.437491|26.013972|26.464286|38.516821	DUF642 domain-containing protein	No
17	24765476	24772684	M. sylvestris	HF32690	23.5209	Periodic tryptophan protein	Yes
17	24765476	24772684	M. sylvestris	HF32689	23.5209	Monothiol glutaredoxin-4, putative	Yes
17	24775476	24786865	M. sylvestris	HF32688	23.337328|24.874652	Unknown protein	No
17	24775476	24786865	M. sylvestris	HF32689	23.337328|24.874652	Monothiol glutaredoxin-4, putative	Yes
17	24775476	24786865	M. sylvestris	HF32687	23.337328|24.874652	Unknown protein	Yes
17	24793476	24804541	M. sylvestris	HF32685	28.049048|40.385650	Unknown protein	No
17	24809476	24819037	M. sylvestris	HF32684	20.5909	Protein LURP-one-related 8	No
17	25020476	25055913	M. sylvestris	HF32670	20.701679|20.854088|22.553132|25.980328|26.123871|26.128077|28.703176|29.005745|32.068431|50.490989|51.395566|55.593887|58.239535|61.555566	Unknown protein	No
17	25020476	25055913	M. sylvestris	HF32669	20.701679|20.854088|22.553132|25.980328|26.123871|26.128077|28.703176|29.005745|32.068431|50.490989|51.395566|55.593887|58.239535|61.555566	Unknown protein	No
17	25020476	25055913	M. sylvestris	HF32667	20.701679|20.854088|22.553132|25.980328|26.123871|26.128077|28.703176|29.005745|32.068431|50.490989|51.395566|55.593887|58.239535|61.555566	Pentatricopeptide repeat	Yes
17	25020476	25055913	M. sylvestris	HF32671	20.701679|20.854088|22.553132|25.980328|26.123871|26.128077|28.703176|29.005745|32.068431|50.490989|51.395566|55.593887|58.239535|61.555566	Proline dehydrogenase	Yes
17	25020476	25055913	M. sylvestris	HF32668	20.701679|20.854088|22.553132|25.980328|26.123871|26.128077|28.703176|29.005745|32.068431|50.490989|51.395566|55.593887|58.239535|61.555566	Unknown protein	Yes
17	25059476	25067284	M. sylvestris	HF32666	27.073518|30.125715	Unknown protein	No
17	25084476	25102964	M. sylvestris	HF32661	32.589909|33.062543|35.958732|46.532998|50.564688|59.609926	G-type lectin S-receptor-like serine/threonine-protein kinase	No
17	25084476	25102964	M. sylvestris	HF32662	32.589909|33.062543|35.958732|46.532998|50.564688|59.609926	Peptide deformylase	No
17	25084476	25102964	M. sylvestris	HF32663	32.589909|33.062543|35.958732|46.532998|50.564688|59.609926	Peptide deformylase	Yes
17	25126476	25151434	M. sieversii|M. sylvestris	HF32658	24.755722|27.789796|29.687144|33.455460|37.643423	Alba DNA/RNA-binding protein	No
17	25151476	25157520	M. sieversii	HF32658	28.7928	Alba DNA/RNA-binding protein	No
17	25151476	25157520	M. sieversii	HF32656	28.7928	O-fucoM. sylvestristransferase	Yes
17	25151476	25157520	M. sieversii	HF32657	28.7928	Pentatricopeptide repeat-containing protein, mitochondrial	Yes
17	25221476	25235458	NA	HF32652	25.679503|25.997172	TMV resistance protein N	No
17	25242476	25272173	M. sieversii	HF32650	22.084629|22.807767|24.002393	Protein TOPLESS	Yes
17	25242476	25272173	M. sieversii	HF32651	22.084629|22.807767|24.002393	Protein TOPLESS	Yes
17	25242476	25272173	M. sieversii	HF32648	22.084629|22.807767|24.002393	B3 domain-containing protein	Yes
17	25242476	25272173	M. sieversii	HF32649	22.084629|22.807767|24.002393	Tmv resistance protein n	Yes
17	25242476	25272173	M. sieversii	HF32647	22.084629|22.807767|24.002393	B3 domain-containing transcription factor VRN1	Yes
17	25329476	25334915	M. sylvestris	HF32643	32.7982	B3 DNA binding domain containing protein	No
17	25413476	25427737	M. sylvestris	HF32636	29.079895|29.081158|29.209995|30.082544|31.407334|40.281939|55.502002	Ethylene-responsive transcription factor	Yes
17	25436476	25444971	M. sylvestris	HF32635	20.1799	Phospholipase D	Yes
17	25447476	25459032	M. sylvestris	HF32634	20.731762|26.638390|31.023116|31.883445	Unknown protein	No
17	25447476	25459032	M. sylvestris	HF32633	20.731762|26.638390|31.023116|31.883445	3-dehydroquinate synthase	No
17	25447476	25459032	M. sylvestris	HF32632	20.731762|26.638390|31.023116|31.883445	Unknown protein	No
17	25461476	25498013	M. sylvestris	HF32630	20.370008|21.164336|25.647533|28.901773|29.438170|32.418783|41.401426|45.501039|61.282725|64.043110	DUF4050 family protein	Yes
17	25499476	25514042	M. sylvestris	HF32629	21.774484|27.457171	Small heat shock protein 5	Yes
17	25528476	25536863	M. sylvestris	HF32628	66.5361	EPIDERMAL PATTERNING FACTOR-like protein 8	No
17	25588476	25610883	M. sylvestris	HF32623	20.165393|22.476112|24.208410	Cucumber peeling cupredoxin like	Yes
17	25588476	25610883	M. sylvestris	HF32624	20.165393|22.476112|24.208410	Glucan endo-1 3-beta-glucosidase 14	Yes
17	25588476	25610883	M. sylvestris	HF32622	20.165393|22.476112|24.208410	Cucumber peeling cupredoxin like	Yes
17	25703476	25720514	M. sylvestris	HF32616	22.0438	4F5 domain-containing protein/zf-met2 domain-containing protein	No
17	25886476	25909048	M. sylvestris	HF32615	20.572485|22.195110|22.492005|34.694328|41.077898	Unknown protein	No
17	25886476	25909048	M. sylvestris	HF32614	20.572485|22.195110|22.492005|34.694328|41.077898	Unknown protein	No
17	26086476	26092528	M. sylvestris	HF32593	22.0148	Phox domain-containing protein, putative isoform 1	Yes
17	26097476	26104346	M. sylvestris	HF32592	35.4668	protein FAR1-RELATED SEQUENCE 5-like	No
17	26097476	26104346	M. sylvestris	HF32591	35.4668	Unknown protein	No
17	26288476	26294149	M. sylvestris	HF32581	35.9736	NADH dehydrogenase [ubiquinone] flavoprotein 2, mitochondrial	No
17	26296476	26310640	M. sylvestris	HF32579	21.094500|23.977268|42.554754|50.768164	9-cis-epoxycarotenoid dioxygenase	No
17	26296476	26310640	M. sylvestris	HF32581	21.094500|23.977268|42.554754|50.768164	NADH dehydrogenase [ubiquinone] flavoprotein 2, mitochondrial	No
17	26296476	26310640	M. sylvestris	HF32578	21.094500|23.977268|42.554754|50.768164	9-cis-epoxycarotenoid dioxygenase	No
17	26296476	26310640	M. sylvestris	HF32580	21.094500|23.977268|42.554754|50.768164	DEAD-box ATP-dependent RNA helicase 35	Yes
17	26317476	26324312	M. sylvestris	HF32575	45.671	Diacylglycerol kinase	Yes
17	26369476	26380835	M. sylvestris	HF32568	20.613326|24.844671|25.308424|35.430753	Chr3:3482575-3491667 REVERSE LENGTH=1705	No
17	26369476	26380835	M. sylvestris	HF32567	20.613326|24.844671|25.308424|35.430753	Unknown protein	No
17	26369476	26380835	M. sylvestris	HF32569	20.613326|24.844671|25.308424|35.430753	protein TOPLESS isoform X3	Yes
17	26415476	26421487	M. sieversii	HF32562	37.3226	Unknown protein	No
17	26565476	26577365	M. sylvestris	HF32553	25.826488|30.578290	3-isopropylmalate dehydrogenase	Yes
17	26606476	26620078	M. sylvestris	HF32551	27.888996|30.423579|31.149763	Brca1-associated protein, putative	Yes
17	26934476	26941136	M. sylvestris	HF32522	32.7401	Zinc finger protein 1	Yes
17	27444476	27451270	M. sylvestris	HF32475	21.45	(Uracil-5)-methyltransferase protein	No
17	27444476	27451270	M. sylvestris	HF32474	21.45	Unknown protein	No
17	27711476	27717412	M. sylvestris	HF32452	21.3768	protein trichome birefringence-like 43	No
17	27711476	27717412	M. sylvestris	HF32453	21.3768	Unknown protein	No
17	28006476	28011864	M. sylvestris	HF32428	22.5835	Ketol-acid reductoisomerase	No
17	28006476	28011864	M. sylvestris	HF32429	22.5835	Senescence-specific cysteine protease SAG39	No
17	28029476	28035324	M. sylvestris	HF32424	43.6127	Protein trichome birefringence-like 42	No
17	28029476	28035324	M. sylvestris	HF32425	43.6127	Chr2:13263829-13265534 REVERSE LENGTH=419	Yes
17	28044476	28050022	M. sylvestris	HF32423	27.3783	Trichome birefringence-like family	Yes
17	28060476	28071506	M. sylvestris	HF32422	21.781073|23.047374|24.492205	Seed biotin-containing protein SBP65	Yes
17	28104476	28109122	M. sylvestris	HF32418	26.9782	Unknown protein	No
17	28167476	28173461	M. sylvestris	HF32414	25.7485	Sodium/calcium exchanger family protein	Yes
17	28362476	28369399	M. sylvestris	HF32397	24.9054	Non-specific lipid-transfer protein 13	No
17	28362476	28369399	M. sylvestris	HF32398	24.9054	Double-stranded RNA-binding protein 1-like	Yes
17	28472476	28477149	M. sieversii	HF32384	25.5855	Unknown protein	No
17	28489476	28495259	M. sylvestris	HF32382	30.9922	O-acyltransferase WSD1-like	No
17	28589476	28595165	M. sylvestris	HF32372	21.3109	O-acyltransferase WSD1	No
17	28589476	28595165	M. sylvestris	HF32371	21.3109	O-acyltransferase WSD1-like	Yes
17	28622476	28638043	M. sylvestris	HF32369	22.575012|25.105216	116 kDa U5 small nuclear ribonucleoprotein component-like	No
17	28622476	28638043	M. sylvestris	HF32368	22.575012|25.105216	O-acyltransferase WSD1-like	Yes
17	28648476	28653256	M. sylvestris	HF32367	31.7502	G-type lectin S-receptor-like serine/threonine-protein kinase	Yes
17	29199476	29206074	M. sieversii	HF32324	21.332005|29.111921	Protein HEAT-STRESS-ASSOCIATED 32	No
17	29247476	29252341	M. sylvestris	HF32322	23.3797	Terpene cyclase/mutase family member	Yes
17	29454476	29459886	M. sylvestris	HF32312	25.2449	GlycoM. sylvestris transferase	No
17	29474476	29480189	M. sylvestris	HF32309	20.96	50S ribosomal protein-like protein	Yes
17	29770476	29777995	M. sylvestris	HF32290	23.5311	Unknown protein	No
17	29770476	29777995	M. sylvestris	HF32289	23.5311	Receptor protein kinase-like protein	Yes
17	32502476	32513163	M. sylvestris	HF32132	23.656185|33.304765	Unknown protein	No
17	32679476	32684432	M. sylvestris	HF32116	32.0447	Sucrose synthase	No
17	32679476	32684432	M. sylvestris	HF32115	32.0447	Sucrose synthase	Yes
17	32685476	32689965	M. sylvestris	HF32115	22.6031	Sucrose synthase	Yes
17	32903476	32915697	M. sylvestris	HF32092	24.1228	Unknown protein	Yes
17	32903476	32915697	M. sylvestris	HF32091	24.1228	Alpha-xylosidase 1	Yes
17	32903476	32915697	M. sylvestris	HF32093	24.1228	Chr1:29457457-29458909 REVERSE LENGTH=343	Yes
17	32903476	32915697	M. sylvestris	HF32094	24.1228	TMV resistance protein N	Yes

## Sheet: TableS9
Supplementary Table 9 Selective sweeps identified in the M. domestica genome compared to M. sylvestris and genes inside the sweeps. Genes differentially expressed during fruit development (13 stage) are indicated.
Chr	Start	End	Origin	Gene	XPCLR score	Description	Differential expression during fruit development
1	7069445	7099974	M. sylvestris	HF35523	27.9828	Transposase, Ptta/En/Spm, plant	No
1	7069445	7099974	M. sylvestris	HF35525	27.9828	Zinc finger CCCH domain-containing protein 38	Yes
1	7069445	7099974	M. sylvestris	HF35524	27.9828	WRKY transcription factor 10	Yes
1	8541445	8562880	M. sylvestris	HF35482	20.1581	Transmembrane protein	Yes
1	8622445	8637822	M. sylvestris	HF35476	19.5608	Pentatricopeptide repeat-containing protein	No
1	8622445	8637822	M. sylvestris	HF35475	19.5608	2-isopropylmalate synthase	Yes
1	8656445	8678993	M. sylvestris	HF35474	21.0802	Developmentally regulated GTP-binding protein, putative	Yes
1	8683445	8697572	M. sylvestris	HF35473	31.9948	Unknown protein	No
1	8683445	8697572	M. sylvestris	HF35471	31.9948	Unknown protein	No
1	8683445	8697572	M. sylvestris	HF35472	31.9948	Unknown protein	No
1	8683445	8697572	M. sylvestris	HF35474	31.9948	Developmentally regulated GTP-binding protein, putative	Yes
1	8725445	8772586	M. sylvestris	HF35468	21.724277|22.219833|22.453791|25.114199|28.444573|29.527878|30.234885|33.571220|34.612237|40.624162|53.494919	Sugar transport protein 10-like	No
1	8725445	8772586	M. sylvestris	HF35467	21.724277|22.219833|22.453791|25.114199|28.444573|29.527878|30.234885|33.571220|34.612237|40.624162|53.494919	Sugar transport protein 10-like	No
1	8796445	8823994	M. sylvestris	HF35466	22.989364|26.858723|37.653663	E3 ubiquitin-protein ligase	No
1	8796445	8823994	M. sylvestris	HF35465	22.989364|26.858723|37.653663	Pathogenic type III effector avirulence factor Avr AvrRpt-cleavage: cleavage site protein	Yes
1	8976445	9003341	M. sylvestris	HF35450	19.866123|25.385925|26.609802|34.463773	Alanine--glyoxylate aminotransferase 2 homolog 1 mitochondrial-like	No
1	8976445	9003341	M. sylvestris	HF35449	19.866123|25.385925|26.609802|34.463773	Alanine--glyoxylate aminotransferase 2 homolog 1 mitochondrial-like	No
1	8976445	9003341	M. sylvestris	HF35451	19.866123|25.385925|26.609802|34.463773	Unknown protein	No
1	10271445	10291940	M. sylvestris	HF35410	22.2613	Protein UPSTREAM OF FLC-like	Yes
1	10379445	10389867	M. sylvestris	HF35403	30.3721	Nitrate regulatory gene2 protein	Yes
1	10772445	10780906	M. sylvestris	HF35390	20.993	PLAT domain-containing protein 3-like	Yes
1	10926445	10943974	M. sylvestris	HF35386	20.038307|21.035296	Major facilitator superfamily transporter	No
1	11786445	11793868	M. sylvestris	HF35350	22.7305	Receptor-like protein kinase	Yes
1	12193445	12200267	M. sieversii	HF35335	39.7069	Polyadenylate-binding protein 3	Yes
1	12216445	12230210	M. sieversii	HF35334	19.698124|22.306568|28.187467|30.268250	Unknown protein	No
1	12544445	12549333	M. sylvestris	HF35317	21.1213	Unknown protein	No
1	12595445	12606887	M. sylvestris	HF35313	20.9732	Unknown protein	Yes
1	12741445	12759289	M. sylvestris	HF35309	19.663098|22.253557|29.194069|29.808916	Succinate dehydrogenase [ubiquinone] iron-sulfur subunit, mitochondrial	No
1	12741445	12759289	M. sylvestris	HF35308	19.663098|22.253557|29.194069|29.808916	Unknown protein	No
1	12782445	12793307	M. sylvestris	HF35306	23.508981|24.512078|28.712992	Glucan endo-1 3-beta-glucosidase 2	No
1	13088445	13097895	M. sylvestris	HF15069	22.846678|32.453216	Glucan 1,3-beta-glucosidase	No
1	13529445	13536562	M. sylvestris	HF15082	20.0769	ATP-dependent 6-phosphofructokinase	Yes
1	18625445	18630661	M. sieversii	HF10238	26.8678	Ubiquitin-conjugating enzyme E2 10	Yes
1	18662445	18673996	M. sieversii	HF10230	19.8035	Unknown protein	No
1	18662445	18673996	M. sieversii	HF10229	19.8035	Unknown protein	No
1	19934445	19938533	M. sieversii	HF05681	19.6477	Chr3:763833-764195 REVERSE LENGTH=120	No
1	20033445	20038182	M. sieversii	HF05674	21.8678	Unknown protein	No
1	20033445	20038182	M. sieversii	HF05673	21.8678	Transcription factor MYC2	Yes
1	20110445	20115355	M. sieversii	HF05668	28.9522	3-ketoacyl-CoA synthase	Yes
1	20152445	20157479	M. sieversii	HF05665	44.4046	L-gulonolactone oxidase 2	Yes
1	21982445	21987209	M. sylvestris	HF05538	29.001	MEF2BNB-like protein	Yes
1	21982445	21987209	M. sylvestris	HF05539	29.001	Zinc finger CCHC-type and RNA-binding motif-containing protein 1	Yes
1	22317445	22323379	M. sylvestris	HF05511	22.7765	Unknown protein	No
1	22317445	22323379	M. sylvestris	HF05512	22.7765	Pectinesterase	No
1	22356445	22361390	M. sylvestris	HF05504	21.1885	Thionin	No
1	22876445	22882084	M. sylvestris	HF24288	63.3554	Rhomboid-like protein 19	No
1	24274445	24279308	M. sieversii	HF24147	21.8127	Chr3:3996473-4003657 REVERSE LENGTH=1184	Yes
1	25510445	25515717	NA	HF24036	30.5975	UDP-Glycosyltransferase superfamily protein, putative	No
1	26079445	26084686	M. sylvestris	HF23975	20.249	Chlorophyll a-b binding protein, chloroplastic	Yes
1	29857445	29866714	M. sylvestris	HF23593	24.018997|28.167682	RHOMBOID-like protein	Yes
1	29857445	29866714	M. sylvestris	HF23594	24.018997|28.167682	Protein IQ-DOMAIN 14	Yes
1	30002445	30007480	M. sieversii	HF23573	22.2426	F-box/LRR-repeat protein	Yes
1	30054445	30059093	M. sieversii	HF23567	22.9362	Transmembrane ascorbate ferrireductase 1	Yes
1	30122445	30128870	M. sieversii	HF23556	22.608517|24.538452	Tubulin beta-1 chain	Yes
1	30122445	30128870	M. sieversii	HF23557	22.608517|24.538452	Actin-depolymerizing factor 7	Yes
1	30272445	30278537	M. sieversii	HF23548	28.5967	Pectin acetylesterase	Yes
1	30353445	30358345	M. sieversii	HF23542	19.6725	Cytochrome P450	Yes
1	30407445	30412528	M. sieversii	HF23536	29.2773	Short-chain dehydrogenase TIC 32 chloroplastic	Yes
1	30456445	30461925	M. sieversii	HF23528	37.0553	rRNA 2'-O-methyltransferase fibrillarin	Yes
1	30456445	30461925	M. sieversii	HF23529	37.0553	Protein SRC2	Yes
1	30464445	30470742	M. sieversii	HF23526	27.588503|27.868035	Protein DETOXIFICATION	Yes
1	30464445	30470742	M. sieversii	HF23527	27.588503|27.868035	ATP-dependent helicase BRM-like	Yes
1	30562445	30567633	M. sieversii	HF23517	20.0973	Ferric reduction oxidase 4	Yes
1	30570445	30577308	M. sieversii	HF23516	23.574395|28.933385	RNA-binding protein-like RNA recognition motif protein	No
1	30570445	30577308	M. sieversii	HF23515	23.574395|28.933385	Receptor-like protein kinase	Yes
1	30621445	30627542	M. sieversii	HF23506	22.165362|23.928371	Chorismate synthase	Yes
1	30621445	30627542	M. sieversii	HF23505	22.165362|23.928371	protein REVEILLE 6 isoform X1	Yes
1	30630445	30636151	M. sieversii	HF23504	34.0071	Heavy metal-associated isoprenylated plant protein 39	Yes
1	30648445	30653676	M. sieversii	HF23502	19.6584	DUF21 domain-containing protein	No
1	30648445	30653676	M. sieversii	HF23503	19.6584	ABC-type Co2+ transport system, permease component	Yes
1	30676445	30682389	NA	HF23499	22.1684	DNA-directed primase/polymerase protein isoform X1	Yes
1	31571445	31577287	M. sieversii	HF23415	23.908	zinc finger CCCH domain-containing protein 13-like isoform X1	No
1	31617445	31623620	M. sieversii	HF23410	21.0443	Nuclear migration nudC	Yes
1	31629445	31642109	M. sieversii	HF23408	21.939243|35.797031|37.259462|40.417494	Protein phosphatase 2C	Yes
1	31629445	31642109	M. sieversii	HF23409	21.939243|35.797031|37.259462|40.417494	Pectinesterase	Yes
1	32294445	32299828	M. sylvestris	HF23333	26.2816	Calcium-binding endonuclease/exonuclease/phosphatase family	Yes
2	14687336	14698904	M. sieversii	HF27417	24.674517|26.463093|27.939848	Unknown protein	No
2	14687336	14698904	M. sieversii	HF27418	24.674517|26.463093|27.939848	Unknown protein	No
2	14734336	14739989	M. sieversii	HF27413	32.2252	DNA polymerase	Yes
2	14734336	14739989	M. sieversii	HF27412	32.2252	Nicotinate phosphoribosyltransferase	Yes
2	14798336	14803822	M. sieversii	HF27407	21.0331	RING-type E3 ubiquitin transferase	No
2	14856336	14861593	M. sieversii	HF27403	20.9382	Cyclin delta-3, putative	Yes
2	15062336	15071031	M. sieversii	HF27390	23.570944|23.740406	WRKY transcription factor	Yes
2	15180336	15190814	M. sieversii	HF27381	21.963664|40.655530	Receptor protein kinase-like protein	Yes
2	15373336	15395580	M. sieversii	HF27369	23.109651|27.082369|29.099984|31.694295|34.753234|40.142007	F-box-like/WD repeat-containing protein TBL1XR1-B	No
2	15516336	15521562	M. sieversii	HF27365	22.3942	T-complex protein 1 subunit delta	No
2	15727336	15739516	M. sieversii	HF27350	22.095501|24.851988|27.887489	Sigma factor sigB regulation protein rsbQ	No
2	15727336	15739516	M. sieversii	HF27349	22.095501|24.851988|27.887489	Sigma factor sigB regulation protein rsbQ	Yes
2	16888336	16895176	M. sieversii	HF27294	23.5947	Unknown protein	No
2	16960336	16979249	M. sieversii	HF27293	19.627450|21.107881|26.170227|41.033396	disease resistance protein At4g27190-like isoform X1	No
2	16960336	16979249	M. sieversii	HF27292	19.627450|21.107881|26.170227|41.033396	DUF4228 domain-containing protein	No
2	16960336	16979249	M. sieversii	HF27291	19.627450|21.107881|26.170227|41.033396	Growth-regulating factor 1	Yes
2	17480336	17493077	M. sieversii	HF27265	24.925683|31.112202	Receptor kinase-like protein Xa21 isoform X2	No
2	17480336	17493077	M. sieversii	HF27266	24.925683|31.112202	Receptor-like kinase	No
2	17480336	17493077	M. sieversii	HF27264	24.925683|31.112202	Unknown protein	No
2	18145336	18158406	M. sieversii	HF27243	21.123982|22.746499|23.452919	Malate dehydrogenase	Yes
2	18244336	18252184	M. sieversii	HF27240	23.4046	UDP-galactose/UDP-glucose transporter 4	Yes
2	18396336	18435006	M. sieversii	HF27228	20.847892|21.046123|21.174504|21.196417|22.201152|22.664901|24.091826|25.181202|25.567951|31.221494	Unknown protein	Yes
2	29119336	29127764	M. sieversii	HF26881	21.7159	Glycine-rich protein A3-like	Yes
3	11805641	11812246	M. sieversii	HF40594	19.7996	Vacuolar protein sorting-associated protein	Yes
3	12294641	12300269	NA	HF40623	33.0275	ankyrin-3-like	No
3	12877641	12887550	M. sieversii	HF40649	20.4969	AP-2 complex subunit alpha	Yes
3	13048641	13068518	M. sieversii	HF40657	20.987596|23.815202	Unknown protein	No
3	13048641	13068518	M. sieversii	HF40658	20.987596|23.815202	glucomannan 4-beta-mannosyltransferase 2-like	Yes
3	13068641	13075221	M. sieversii	HF40658	21.12	glucomannan 4-beta-mannosyltransferase 2-like	Yes
3	16351641	16359150	M. sieversii	HF40808	20.947808|24.220347	Unknown protein	No
3	18291641	18299425	M. sieversii	HF40869	20.988	Mediator of RNA polymerase II transcription subunit 17	No
3	23658641	23665514	M. sieversii	HF04063	21.9311	F-box protein	No
3	23658641	23665514	M. sieversii	HF04062	21.9311	Unknown protein	Yes
3	26325641	26352983	M. sieversii	HF04255	19.739916|24.251032|25.254503|25.659208|26.982008|31.251354|31.743324|32.278643|49.275473	RNA-binding S4 domain protein	No
3	26325641	26352983	M. sieversii	HF04256	19.739916|24.251032|25.254503|25.659208|26.982008|31.251354|31.743324|32.278643|49.275473	Unknown protein	No
3	26325641	26352983	M. sieversii	HF04257	19.739916|24.251032|25.254503|25.659208|26.982008|31.251354|31.743324|32.278643|49.275473	PHD finger protein	Yes
3	26405641	26412323	M. sieversii	HF04265	21.9335	Mitochondrial pyruvate carrier	Yes
3	26453641	26461459	M. sieversii	HF04272	24.2282	Unknown protein	No
3	26453641	26461459	M. sieversii	HF04273	24.2282	Unknown protein	Yes
3	26453641	26461459	M. sieversii	HF04274	24.2282	Glucan endo-1,3-beta-glucosidase, putative	Yes
3	26762641	26786469	M. sieversii	HF04297	20.438333|22.658238|23.100486|25.684508|26.949778|30.219521|41.694724|53.207813|79.179217	UPF0505 protein C16orf62 isoform X1	Yes
3	26883641	26900806	M. sieversii	HF04301	20.367114|21.162580|29.445623|34.874047	Aspartic proteinase A1-like	No
3	26883641	26900806	M. sieversii	HF04302	20.367114|21.162580|29.445623|34.874047	mitogen-activated protein kinase kinase kinase 3-like	Yes
3	26945641	26951906	M. sieversii	HF04309	25.1896	GDSL esterase/lipase	No
3	27001641	27009133	M. sieversii	HF04310	32.528	5'-adenylylsulfate reductase 1, chloroplastic-like protein	Yes
3	27010641	27020104	M. sieversii	HF04310	27.4512	5'-adenylylsulfate reductase 1, chloroplastic-like protein	Yes
3	27020641	27026124	M. sieversii	HF04311	21.2766	Lactoylglutathione lyase	Yes
3	27221641	27227657	M. sieversii	HF04324	24.4023	Serine/arginine-rich splicing factor SR45a	Yes
3	28185641	28191886	M. sieversii	HF04394	22.0352	Unknown protein	No
4	19284747	19299181	M. sieversii	HF27987	30.523768|31.631526|36.450125|47.007265|47.281099	Unknown protein	No
4	19284747	19299181	M. sieversii	HF27985	30.523768|31.631526|36.450125|47.007265|47.281099	Diaminopimelate epimerase	No
4	19284747	19299181	M. sieversii	HF27986	30.523768|31.631526|36.450125|47.007265|47.281099	Heavy metal-associated isoprenylated plant protein 41	No
4	19316747	19322800	M. sieversii	HF27984	22.6748	Kinesin-like protein	Yes
4	19328747	19339935	M. sieversii	HF27982	21.8174	Unknown protein	No
4	19403747	19410040	M. sieversii	HF27979	22.670000|25.163789	WAT1-related protein	Yes
4	19479747	19485199	M. sieversii	HF27975	26.6236	Late embryogenesis abundant protein	No
4	19487747	19494002	M. sieversii	HF27974	26.2223	BRI1-KD interacting protein	Yes
4	19504747	19510219	M. sieversii	HF27972	26.7979	Arginine biosynthesis bifunctional protein ArgJ, chloroplastic	Yes
4	19517747	19523067	M. sieversii	HF27971	21.3359	Glycine-rich RNA-binding protein 6 mitochondrial	Yes
4	19517747	19523067	M. sieversii	HF27970	21.3359	Increased DNA methylation 1	Yes
4	19547747	19553154	M. sieversii	HF27969	20.1539	Adenylyl cyclase-associated protein	No
4	19733747	19738984	M. sieversii	HF27950	43.7333	Unknown protein	No
4	19733747	19738984	M. sieversii	HF27951	43.7333	Unknown protein	No
4	19800747	19805717	M. sieversii	HF27947	20.1357	Unknown protein	No
4	19800747	19805717	M. sieversii	HF27946	20.1357	WD40 repeat-containing protein	Yes
4	20154747	20165711	M. sieversii	HF27920	24.875008|27.714412	Unknown protein	No
4	20154747	20165711	M. sieversii	HF27919	24.875008|27.714412	Unknown protein	No
4	20225747	20231382	M. sieversii	HF27911	20.2929	Kinesin-like protein	Yes
4	27155747	27160811	M. sieversii	HF15829	19.8035	F-box protein PP2-B15	Yes
4	27232747	27237771	M. sieversii	HF15841	25.1717	E3 ubiquitin-protein ligase RFI2 isoform A	Yes
4	27240747	27245439	M. sieversii	HF15841	19.7272	E3 ubiquitin-protein ligase RFI2 isoform A	Yes
4	27245747	27250336	M. sieversii	HF15842	29.1637	26S proteasome regulatory subunit 6A homolog A	Yes
4	27441747	27447098	M. sieversii	HF15867	21.25	Arginine-glutamic acid dipeptide repeats	No
4	27600747	27610774	M. sieversii	HF15881	19.615503|23.622709	Lipoxygenase	Yes
4	27624747	27635093	M. sieversii	HF15882	19.772174|29.220875|31.279696	Unknown protein	Yes
4	27867747	27873073	M. sieversii	HF15912	21.4132	DNA excision repair protein ERCC-1	Yes
4	27867747	27873073	M. sieversii	HF15911	21.4132	Receptor-like serine/threonine-protein kinase	Yes
4	29716747	29721786	M. sieversii	HF31698	21.0819	Ammonium transporter 1 member 2	No
4	30144747	30180403	M. sieversii	HF31660	20.8152	Unknown protein	No
4	30144747	30180403	M. sieversii	HF31659	20.8152	LysM receptor kinase	No
4	30144747	30180403	M. sieversii	HF31661	20.8152	wall-associated receptor kinase-like 2	Yes
5	75771	1003907	M. sylvestris	HF28014	26.282582|26.688704|31.675062	Unknown protein	No
5	75771	1003907	M. sylvestris	HF31742	26.282582|26.688704|31.675062	Transposon Ty3-I Gag-Pol polyprotein	No
5	75771	1003907	M. sylvestris	HF31741	26.282582|26.688704|31.675062	Transposon Ty3-I Gag-Pol polyprotein	No
5	75771	1003907	M. sylvestris	HF31740	26.282582|26.688704|31.675062	DNA-directed DNA polymerase	No
5	75771	1003907	M. sylvestris	HF28010	26.282582|26.688704|31.675062	rRNA intron-encoded homing endonuclease, putative	No
5	75771	1003907	M. sylvestris	HF31739	26.282582|26.688704|31.675062	Unknown protein	No
5	75771	1003907	M. sylvestris	HF28013	26.282582|26.688704|31.675062	Regulator of rDNA transcription protein 15	No
5	75771	1003907	M. sylvestris	HF28012	26.282582|26.688704|31.675062	Regulator of rDNA transcription protein 15	No
5	75771	1003907	M. sylvestris	HF28011	26.282582|26.688704|31.675062	Protein TAR1	No
5	3219771	3229849	M. sieversii	HF31835	21.791	Myb transcription factor	Yes
5	3263771	3269516	M. sieversii	HF31836	22.5745	Unknown protein	No
5	4593771	4601724	M. sieversii	HF31926	21.5869	SKP1-interacting partner 15	No
5	4604771	4632758	M. sieversii	HF31928	22.167561|40.840636	Serine decarboxylase	Yes
5	5049771	5068785	M. sieversii	HF31961	20.780923|26.698556	Disease resistance protein RPM1, putative	Yes
5	28566771	28572623	M. sieversii	HF10711	20.1146	Ribonuclease 2	Yes
5	28566771	28572623	M. sieversii	HF10710	20.1146	Cytochrome b561 and DOMON domain-containing protein	Yes
5	41062771	41070133	M. sieversii	HF11766	21.2677	Phospholipase A1-Igamma1 chloroplastic	Yes
5	42608771	42617455	NA	HF11901	21.1737	Kinase, putative	Yes
5	45055771	45062123	M. sylvestris	HF12129	23.9881	Pre-mRNA-splicing factor SYF1	No
5	46245771	46250937	M. sylvestris	HF12238	25.0403	Polyubiquitin-A	Yes
6	93878	114232	M. sieversii	HF09999	29.6106	Pectate lyase	No
6	93878	114232	M. sieversii	HF09998	29.6106	Ankyrin repeat protein	No
6	8086878	8093616	M. sieversii	HF37440	31.4947	Hydroxyproline-rich glycoprotein family protein	Yes
6	9765878	9777163	M. sieversii	HF37496	28.215908|28.499729	Phosphoribulokinase, chloroplastic	No
6	10217878	10227409	M. sieversii	HF37507	23.7486	Exosome complex component RRP41-like	No
6	10217878	10227409	M. sieversii	HF37506	23.7486	L-lactate dehydrogenase	Yes
6	16022878	16054396	M. sieversii	HF08264	22.133262|25.293394|25.406540	Unknown protein	No
6	16211878	16224645	M. sieversii	HF08266	22.8398	YTH domain-containing protein 1-like isoform X2	Yes
6	16245878	16277702	M. sieversii	HF08267	23.800910|26.104375	DNA-directed RNA polymerase subunit	Yes
6	16425878	16445930	M. sieversii	HF08273	19.910592|20.423788|24.128915	Unknown protein	No
6	16469878	16485200	M. sieversii	HF08274	23.0362	3-hydroxy-3-methylglutaryl coenzyme A synthase	Yes
6	16654878	16694397	M. sieversii	HF08285	19.674366|20.208045|21.830043|23.073972|24.976951|31.787639	Unknown protein	No
6	16703878	16718951	M. sieversii	HF08287	22.117006|28.999792|30.328972	Unknown protein	No
6	16739878	16760705	M. sieversii	HF08288	23.614885|42.730732|49.341717	KNOTTED-like homeobox of 7	Yes
6	18097878	18116599	M. sieversii	HF08338	19.937415|21.460000|22.578042|24.336742|24.856750|26.702973|27.117508|30.816552	Serine/threonine protein kinase	No
6	18118878	18159992	M. sieversii	HF08339	22.245944|23.490413|23.611279|26.014595|33.715071|42.815532	Unknown protein	No
6	18118878	18159992	M. sieversii	HF08340	22.245944|23.490413|23.611279|26.014595|33.715071|42.815532	60S ribosomal protein L24	Yes
6	18207878	18225820	M. sieversii	HF08342	21.608448|21.695416	C2 calcium-dependent membrane targeting	Yes
6	18240878	18283738	M. sieversii	HF08343	19.672273|19.921236|20.731807|22.603865|24.998662|25.737371|27.088569|31.647911	Unknown protein	Yes
6	18396878	18417083	NA	HF08350	25.053719|25.452143|25.836677	Unknown protein	No
6	18524878	18532364	NA	HF08357	20.1749	DEAD-box ATP-dependent RNA helicase	No
6	18534878	18542552	M. sieversii	HF08358	22.141	Tetraspanin	Yes
6	18595878	18610260	M. sieversii	HF08363	21.039064|30.261210|33.879107	Unknown protein	No
6	18633878	18644623	M. sieversii	HF08365	41.295	Unknown protein	No
6	18633878	18644623	M. sieversii	HF08364	41.295	Nuclear transcription factor Y subunit C-3-like protein	No
6	18759878	18779987	M. sieversii	HF08374	20.390013|23.188050|28.475675	Unknown protein	No
6	18759878	18779987	M. sieversii	HF08373	20.390013|23.188050|28.475675	Unknown protein	No
6	18759878	18779987	M. sieversii	HF08375	20.390013|23.188050|28.475675	Unknown protein	No
6	18780878	18792368	M. sieversii	HF08376	19.779828|22.594881	Serine dehydratase	Yes
6	18825878	18850698	M. sieversii	HF08378	30.222	O-glucosyltransferase rumi homolog	Yes
6	19096878	19134367	M. sieversii	HF08390	20.272055|20.759397|27.938996|28.407108	Copper-transporting ATPase 3 family protein	No
6	19154878	19180975	M. sieversii	HF08391	20.344830|23.986162	Copper-transporting ATPase 3 family protein	Yes
6	19414878	19452599	M. sieversii	HF08405	20.792437|21.608767|22.024364|24.366350|24.520018|34.512349	Kinase family protein	Yes
6	19414878	19452599	M. sieversii	HF08407	20.792437|21.608767|22.024364|24.366350|24.520018|34.512349	Glutamate--cysteine ligase	Yes
6	19414878	19452599	M. sieversii	HF08406	20.792437|21.608767|22.024364|24.366350|24.520018|34.512349	Tubulin beta chain	Yes
6	19477878	19503879	M. sieversii	HF08408	22.894444|23.836939|25.047679|37.871631	Chr2:7846254-7846670 FORWARD LENGTH=138	No
6	19542878	19550134	M. sieversii	HF08410	21.556	Glutamate--cysteine ligase	Yes
6	19581878	19590903	NA	HF08414	22.2613	Calcium-binding EF-hand	No
6	19964878	19973083	M. sieversii	HF08424	23.3726	Unknown protein	No
6	19964878	19973083	M. sieversii	HF08423	23.3726	GMP synthase [glutamine-hydrolyzing]-like	Yes
6	19981878	20013376	M. sieversii	HF08428	20.528394|21.197098|22.684165	Retrotransposon protein, putative, Ty3-gypsy subclass	No
6	20082878	20091537	M. sieversii	HF08432	22.9949	Signal peptide peptidase-like 2	Yes
6	20091878	20107721	M. sieversii	HF08432	20.301478|26.344375	Signal peptide peptidase-like 2	Yes
6	20091878	20107721	M. sieversii	HF08433	20.301478|26.344375	rRNA N-glycosidase	Yes
6	20123878	20150083	M. sieversii	HF08435	22.4317	Unknown protein	No
6	20123878	20150083	M. sieversii	HF08434	22.4317	Unknown protein	No
6	20166878	20177630	M. sieversii	HF08437	20.759731|28.445325|48.922476	rRNA N-glycosidase	No
6	20385878	20404144	M. sieversii	HF08447	22.244434|23.114501	Unknown protein	No
6	20550878	20558753	NA	HF08454	22.2108	E3 ubiquitin-protein ligase At3g02290-like	Yes
6	20550878	20558753	NA	HF08455	22.2108	Histone deacetylase complex subunit SAP30/SAP30-like	Yes
6	21209878	21218124	M. sieversii	HF08495	24.6103	Unknown protein	No
6	21349878	21364453	M. sieversii	HF08505	24.1551	DNA binding,ATP binding protein	Yes
6	21633878	21639979	M. sieversii	HF08512	20.0232	Late embryogenesis abundant protein	Yes
6	22312878	22324133	M. sieversii	HF08537	24.028	Protein CHROMATIN REMODELING 19	No
6	25234878	25244571	M. sieversii	HF08729	23.534550|23.962225	DUF4228 domain-containing protein	Yes
6	25356878	25365183	M. sieversii	HF08735	20.932807|37.300666	Starch synthase, chloroplastic/amyloplastic	Yes
6	25454878	25461276	M. sieversii	HF08743	26.3642	E3 ubiquitin-protein ligase RHA1B	Yes
6	25508878	25524864	M. sieversii	HF08748	19.749263|20.724626|24.659323|30.308361	Unknown protein	No
6	25639878	25647006	M. sieversii	HF08753	20.2164	Unknown protein	No
6	25943878	25948886	M. sieversii	HF08777	21.9097	WAT1-related protein	No
6	26001878	26009260	M. sieversii	HF08783	22.662125|35.458227	Transmembrane protein 120-like protein	Yes
6	26001878	26009260	M. sieversii	HF08782	22.662125|35.458227	Chr1:12027262-12030397 FORWARD LENGTH=639	Yes
6	26095878	26102376	M. sieversii	HF08790	21.6878	Chaperone protein ClpD chloroplastic	Yes
6	26129878	26136400	NA	HF08791	25.581832|32.130044	Respiratory burst oxidase-like protein C	Yes
6	26129878	26136400	NA	HF08792	25.581832|32.130044	Chr5:2332527-2335736 FORWARD LENGTH=641	Yes
6	26175878	26192435	M. sieversii	HF08797	20.099523|21.120909|25.053510|33.826077|49.367139|55.689381	Calnexin homolog	Yes
6	26203878	26208957	M. sieversii	HF08800	20.3605	Stress up-regulated Nod	Yes
6	26203878	26208957	M. sieversii	HF08799	20.3605	calcium-binding mitochondrial carrier protein SCaMC-1-like	Yes
6	26281878	26287197	M. sieversii	HF08804	25.4837	Succinate dehydrogenase assembly factor 2 mitochondrial	No
6	26281878	26287197	M. sieversii	HF08805	25.4837	Chromophore lyase CRL chloroplastic	Yes
6	26281878	26287197	M. sieversii	HF08806	25.4837	Exostosin-like protein	Yes
6	26339878	26345078	M. sieversii	HF08809	22.2836	E3 ubiquitin-protein ligase ORTHRUS 2	No
6	26347878	26353432	M. sieversii	HF08810	23.2998	mitochondrial import inner membrane translocase subunit tim16-like	No
6	26353878	26369297	M. sieversii	HF08811	24.068444|25.076607|32.569503|39.112162	Unknown protein	No
6	26353878	26369297	M. sieversii	HF08812	24.068444|25.076607|32.569503|39.112162	Ethylene-responsive transcription factor	No
6	26371878	26382151	M. sieversii	HF08813	24.421829|32.861968|34.282782	Unknown protein	No
6	26371878	26382151	M. sieversii	HF08814	24.421829|32.861968|34.282782	Ethylene-responsive transcription factor	No
6	26383878	26415499	M. sieversii	HF08818	24.181928|26.068506|26.750318|27.683718|29.498822|30.899068|31.789749|33.176982|38.917069|45.631942|51.967637|54.319449|54.618081	Unknown protein	No
6	26383878	26415499	M. sieversii	HF08815	24.181928|26.068506|26.750318|27.683718|29.498822|30.899068|31.789749|33.176982|38.917069|45.631942|51.967637|54.319449|54.618081	Unknown protein	No
6	26383878	26415499	M. sieversii	HF08817	24.181928|26.068506|26.750318|27.683718|29.498822|30.899068|31.789749|33.176982|38.917069|45.631942|51.967637|54.319449|54.618081	Unknown protein	No
6	26383878	26415499	M. sieversii	HF08816	24.181928|26.068506|26.750318|27.683718|29.498822|30.899068|31.789749|33.176982|38.917069|45.631942|51.967637|54.319449|54.618081	Mitochondrial import receptor subunit TOM7-1	No
6	26415878	26427689	M. sieversii	HF08819	24.322770|27.328546	Ethylene-responsive transcription factor	No
6	26551878	26558964	M. sieversii	HF08826	23.576851|32.298552	Alpha-mannosidase	Yes
6	26568878	26573981	M. sieversii	HF08826	23.1756	Alpha-mannosidase	Yes
6	26642878	26647822	M. sieversii	HF08829	25.699	Auxin response factor	Yes
6	26659878	26665604	M. sieversii	HF08831	27.9081	ATP-dependent Clp protease ATP-binding subunit-like protein chloroplastic	Yes
6	26808878	26819919	M. sieversii	HF08841	23.774334|43.451119	long chain base biosynthesis protein 2a-like	No
6	26808878	26819919	M. sieversii	HF08840	23.774334|43.451119	Long chain base biosynthesis protein like	No
6	26837878	26842861	M. sieversii	HF08843	33.1955	Meiosis chromosome segregation family protein	No
6	26927878	26933531	M. sieversii	HF08849	22.8913	DNA binding,ATP binding protein	Yes
6	27099878	27108734	M. sieversii	HF08861	26.424427|40.343506	Mitochondrial import inner membrane translocase subunit Tim8	No
6	27099878	27108734	M. sieversii	HF08862	26.424427|40.343506	S-acyltransferase	Yes
6	27119878	27133980	M. sieversii	HF08864	26.860502|35.177794|36.542895|47.503236	LYR motif-containing protein 4	No
6	27119878	27133980	M. sieversii	HF08863	26.860502|35.177794|36.542895|47.503236	LEAF RUST 10 DISEASE-RESISTANCE LOCUS RECEPTOR-LIKE PROTEIN KINASE-like 2.1	Yes
6	27210878	27219537	M. sieversii	HF08871	21.900741|22.993514	Glutamate-1-semialdehyde 2,1-aminomutase, chloroplastic	No
6	27210878	27219537	M. sieversii	HF08870	21.900741|22.993514	Membrane-anchored ubiquitin-fold protein	Yes
6	27210878	27219537	M. sieversii	HF08872	21.900741|22.993514	Glutamate-1-semialdehyde 2,1-aminomutase 1	Yes
6	27225878	27230796	M. sieversii	HF08873	27.8906	Protein MICRORCHIDIA 7	No
6	27231878	27237158	M. sieversii	HF08873	23.2018	Protein MICRORCHIDIA 7	No
6	27402878	27407704	M. sieversii	HF08887	28.4511	SUMO-activating enzyme subunit 1B-1	Yes
6	27411878	27417827	M. sieversii	HF08889	21.1298	F-box/LRR-repeat protein	Yes
6	27411878	27417827	M. sieversii	HF08888	21.1298	Squamosa promoter-binding-like protein 13	Yes
6	27589878	27594908	M. sieversii	HF08908	20.3738	Purple acid phosphatase	Yes
6	27589878	27594908	M. sieversii	HF08907	20.3738	Serine/threonine-protein kinase RIO1	Yes
6	27614878	27620161	M. sieversii	HF08910	34.2019	Purple acid phosphatase	Yes
6	27644878	27657512	M. sieversii	HF08914	22.199194|22.843684|26.178915|30.336760	Cytochrome P450, putative	Yes
6	27644878	27657512	M. sieversii	HF08913	22.199194|22.843684|26.178915|30.336760	SAP domain-containing protein	Yes
6	27683878	27693512	M. sieversii	HF08915	20.034951|20.487752|20.883437	ATPase family AAA domain-containing protein 1-A	Yes
6	27756878	27764210	M. sieversii	HF08920	24.111923|24.786967	Argininosuccinate synthase	Yes
6	27766878	27776706	M. sieversii	HF08921	20.867183|29.713264|45.060583	Beta-glucosidase 12, BGL	No
6	28000878	28007189	M. sieversii	HF08939	21.307123|29.511484	Malate synthase	Yes
6	28154878	28159674	M. sieversii	HF08946	26.1261	Glyceraldehyde-3-phosphate dehydrogenase	Yes
6	29014878	29020115	M. sieversii	HF09017	19.9158	Zinc finger C2H2 protein like	No
6	29014878	29020115	M. sieversii	HF09018	19.9158	kelch domain-containing protein 4	Yes
6	29444878	29451517	M. sieversii	HF09058	22.702778|25.659617	Cytochrome P450	No
6	29444878	29451517	M. sieversii	HF09057	22.702778|25.659617	Cytochrome P450	No
6	29607878	29612562	M. sieversii	HF09066	21.1103	Quinolinate synthase chloroplastic	Yes
6	29607878	29612562	M. sieversii	HF09065	21.1103	Cytochrome P450	Yes
6	29633878	29640224	M. sieversii	HF09069	30.7748	Serine/threonine protein kinase	Yes
6	29633878	29640224	M. sieversii	HF09068	30.7748	50S ribosomal protein L19, putative	Yes
6	29640878	29645600	M. sieversii	HF09069	19.7114	Serine/threonine protein kinase	Yes
6	29640878	29645600	M. sieversii	HF09070	19.7114	Elongation factor Tu	Yes
6	29670878	29677197	M. sieversii	HF09074	27.199866|30.549580	Serine/threonine-protein kinase	Yes
6	30065878	30070687	M. sieversii	HF09096	24.8503	galactinol--sucrose galactosyltransferase-like	No
6	30106878	30113900	M. sieversii	HF09101	34.280953|45.122236	Cell division cycle protein 48	No
6	30106878	30113900	M. sieversii	HF09100	34.280953|45.122236	Receptor protein kinase, putative	No
6	30133878	30138200	M. sieversii	HF09104	21.7369	Cinnamate 4-hydroxylase 3	No
6	30166878	30174456	M. sieversii	HF09108	22.303227|30.726499	Embryo defective	Yes
6	30166878	30174456	M. sieversii	HF09109	22.303227|30.726499	Guanine nucleotide-binding protein, beta subunit	Yes
6	30184878	30189623	M. sieversii	HF09111	24.7863	Homeobox transcription factor KN4	No
6	30206878	30211906	M. sieversii	HF09113	26.2379	Homeobox transcription factor KN4	No
6	30224878	30236221	M. sieversii	HF09114	19.600465|20.805042|61.594592	Homeobox protein knotted-1-like 2	Yes
6	30239878	30246599	M. sieversii	HF09114	22.915601|31.310149	Homeobox protein knotted-1-like 2	Yes
6	30309878	30314432	M. sieversii	HF09124	27.424	Boron transporter	Yes
6	30309878	30314432	M. sieversii	HF09123	27.424	GDSL esterase/lipase	Yes
6	30325878	30331449	M. sieversii	HF09125	24.9826	Iron-sulfur cluster assembly protein	Yes
6	30339878	30344770	M. sieversii	HF09126	19.9302	Pantothenate kinase 2	Yes
6	30339878	30344770	M. sieversii	HF09127	19.9302	serine/threonine-protein kinase ATM	Yes
6	30456878	30462221	M. sieversii	HF09133	28.304	Transcription factor WER	Yes
6	30593878	30605894	M. sieversii	HF09140	28.470705|30.870273|31.664030|33.443534	Transmembrane Fragile-X-F-associated protein	Yes
6	30593878	30605894	M. sieversii	HF09139	28.470705|30.870273|31.664030|33.443534	Serine/threonine protein kinase	Yes
6	30608878	30617621	M. sieversii	HF09141	20.944319|21.227359|40.071221	Unknown protein	No
6	30689878	30703553	M. sieversii	HF09145	22.603790|23.204898|25.821059|31.155999	Serine/threonine protein kinase	Yes
6	30719878	30736574	M. sieversii	HF09149	20.333376|24.157489|27.724553|28.617896|30.440264|31.212198	spermidine synthase	No
6	30719878	30736574	M. sieversii	HF09147	20.333376|24.157489|27.724553|28.617896|30.440264|31.212198	RING-type E3 ubiquitin transferase	Yes
6	30719878	30736574	M. sieversii	HF09148	20.333376|24.157489|27.724553|28.617896|30.440264|31.212198	Aldehyde dehydrogenase family 2 member B4	Yes
6	30758878	30763492	M. sieversii	HF09150	32.2506	1-deoxy-D-xylulose-5-phosphate synthase	No
6	30785878	30790765	M. sieversii	HF09151	20.4036	Alpha,alpha-trehalose-phosphate synthase 10	Yes
6	30792878	30799352	M. sieversii	HF09152	31.2502	NHL domain protein	Yes
6	30792878	30799352	M. sieversii	HF09151	31.2502	Alpha,alpha-trehalose-phosphate synthase 10	Yes
6	30844878	30850508	M. sieversii	HF09156	29.2436	Rac-like GTP-binding protein 3	Yes
6	30853878	30859522	M. sieversii	HF09157	21.7902	BAH domain	No
6	31275878	31280251	M. sieversii	HF09211	20.1762	HIPL1 protein	Yes
6	34775878	34781741	M. sieversii	HF09572	24.6387	Dihydropyrimidine dehydrogenase	Yes
6	34849878	34855747	M. sieversii	HF09575	22.7033	B-cell receptor-associated 31-like	No
6	34849878	34855747	M. sieversii	HF09576	22.7033	RING-type E3 ubiquitin transferase	Yes
6	35267878	35272241	M. sieversii	HF09608	64.0962	protein argonaute 1-like	No
7	19217115	19228409	M. sieversii|M. sylvestris	HF14894	21.520483|23.101937|32.889401	Signal peptide peptidase-like 4	Yes
7	19686115	19693730	M. sieversii	HF14924	21.8962	Remorin	Yes
7	20165115	20172306	M. sieversii	HF14951	41.694	Unknown protein	No
7	20231115	20244167	M. sieversii	HF14954	22.2679	DUF1191 domain-containing protein	No
7	20231115	20244167	M. sieversii	HF14955	22.2679	Unknown protein	No
7	20231115	20244167	M. sieversii	HF14953	22.2679	Protein CURVATURE THYLAKOID 1A chloroplastic	Yes
7	20275115	20290618	M. sieversii	HF14957	19.666558|20.379850|26.846388	GDSL esterase/lipase	No
7	20329115	20335779	NA	HF14961	22.5176	Ubiquitin-conjugating enzyme E2 28	Yes
7	20630115	20635439	M. sieversii	HF12414	40.9374	Unknown protein	No
7	20751115	20761377	NA	HF12417	21.899120|25.245595	Ribonuclease H-like domain containing protein	No
7	20867115	20881309	M. sieversii	HF12421	24.653083|29.716138|35.566458|41.588483|41.998095	Unknown protein	No
7	20867115	20881309	M. sieversii	HF12422	24.653083|29.716138|35.566458|41.588483|41.998095	Unknown protein	No
7	20893115	20908708	M. sieversii	HF12424	25.829303|27.138948|34.472655	chitinase domain-containing protein 1	Yes
7	20909115	20929469	M. sieversii	HF12425	21.407021|23.207263|23.643844|23.774323|24.021317|27.293833|34.972131|35.106192	Unknown protein	No
7	20931115	20937273	M. sieversii	HF12426	23.4118	Pentatricopeptide repeat-containing protein, putative	No
7	20931115	20937273	M. sieversii	HF12427	23.4118	Pentatricopeptide repeat-containing protein, putative	No
7	20931115	20937273	M. sieversii	HF12428	23.4118	Abscisic acid receptor like	Yes
7	20993115	21002517	M. sieversii	HF12429	33.5479	Unknown protein	No
7	21063115	21069453	M. sieversii	HF12435	21.322	Cyclic nucleotide-gated ion channel 1	No
7	21063115	21069453	M. sieversii	HF12434	21.322	Ectonucleotide pyrophosphatase/phosphodiesterase family member 3	Yes
7	21072115	21078462	M. sieversii	HF12435	22.565	Cyclic nucleotide-gated ion channel 1	No
7	21072115	21078462	M. sieversii	HF12436	22.565	mitochondrial inner membrane protein OXA1-like	Yes
7	21090115	21096585	M. sieversii	HF12439	21.884	protein SDE2 homolog	No
7	21090115	21096585	M. sieversii	HF12438	21.884	Beclin 1 protein	Yes
7	21097115	21106734	M. sieversii	HF12440	24.601579|25.933105	RING-H2 finger protein	No
7	21140115	21165848	M. sieversii	HF12442	19.896304|21.462485|22.163279|24.584089|29.654249|33.684601|35.314957|36.174727|36.305105|37.313147	Cytochrome b561 and DOMON domain-containing protein	No
7	21140115	21165848	M. sieversii	HF12443	19.896304|21.462485|22.163279|24.584089|29.654249|33.684601|35.314957|36.174727|36.305105|37.313147	S-adenosyl-L-methionine-dependent methyltransferase	No
7	21178115	21184070	M. sieversii	HF12445	28.815	Dynamin-related protein 1B	No
7	21186115	21194753	M. sieversii	HF12446	27.390656|33.884916|41.836293	Cytochrome b-c1 complex subunit 9	No
7	21242115	21247867	M. sieversii	HF12449	23.2251	Embryo defective	Yes
7	21242115	21247867	M. sieversii	HF12450	23.2251	E3 ubiquitin-protein ligase	Yes
7	21269115	21275830	NA	HF12454	24.6147	Cyclic pyranopterin monophosphate synthase mitochondrial	No
7	21593115	21603747	M. sieversii	HF12472	19.721438|39.978834	DUF688 domain-containing protein	Yes
7	21593115	21603747	M. sieversii	HF12474	19.721438|39.978834	Transmembrane protein	Yes
7	21593115	21603747	M. sieversii	HF12473	19.721438|39.978834	Fiber protein fb11	Yes
7	21607115	21618371	M. sieversii|M. sylvestris	HF12475	19.918820|20.908338|24.834044	Transducin family protein / WD-40 repeat family protein	Yes
7	21607115	21618371	M. sieversii|M. sylvestris	HF12476	19.918820|20.908338|24.834044	Peptidase M16	Yes
7	21628115	21636702	M. sylvestris	HF12477	21.781578|24.533865	LOB domain-containing protein 1	No
7	21800115	21833302	M. sieversii	HF12494	20.057313|21.080613|22.813073|23.277163|27.419177|27.864037|28.822787|29.212171|30.071251	Serine/arginine-rich splicing factor like	No
7	21800115	21833302	M. sieversii	HF12496	20.057313|21.080613|22.813073|23.277163|27.419177|27.864037|28.822787|29.212171|30.071251	RING-type E3 ubiquitin transferase	Yes
7	21800115	21833302	M. sieversii	HF12495	20.057313|21.080613|22.813073|23.277163|27.419177|27.864037|28.822787|29.212171|30.071251	Calcium-transporting ATPase endoplasmic reticulum-type	Yes
7	21854115	21860128	M. sieversii	HF12498	23.612080|27.502880	Ras-related protein	No
7	21897115	21908239	M. sieversii	HF12500	25.498984|26.091670|32.886975|36.264585	DUF4079 domain-containing protein	Yes
7	21953115	21958394	M. sieversii	HF12504	28.8297	Ulp1 protease family, C-terminal catalytic domain-containing protein	No
7	21960115	21993027	M. sieversii	HF12504	20.843656|21.527757|23.042502|23.166663|23.851588|24.868628|25.983143|26.023563|29.570280|31.764747|32.568939|33.246713|35.950009|37.916822|51.007388|52.930387|53.942818	Ulp1 protease family, C-terminal catalytic domain-containing protein	No
7	21960115	21993027	M. sieversii	HF12505	20.843656|21.527757|23.042502|23.166663|23.851588|24.868628|25.983143|26.023563|29.570280|31.764747|32.568939|33.246713|35.950009|37.916822|51.007388|52.930387|53.942818	Cytochrome b5 E like	Yes
7	22085115	22093467	M. sieversii	HF12510	19.607381|23.957026	Homeobox-leucine zipper protein ATHB-12	Yes
7	22202115	22208178	M. sieversii	HF12513	24.2635	Rho GTPase-activating protein	Yes
7	22256115	22261920	M. sieversii	HF12517	23.5621	S-acyltransferase	No
7	22256115	22261920	M. sieversii	HF12516	23.5621	GRF1-interacting factor 3-like	No
7	22293115	22305253	M. sieversii	HF12519	22.237281|22.518694|30.639342	Non-specific serine/threonine protein kinase	Yes
7	22306115	22324152	M. sieversii	HF12521	20.203479|23.561681|29.499111|36.099016	Death domain associated protein	No
7	22306115	22324152	M. sieversii	HF12520	20.203479|23.561681|29.499111|36.099016	3-ketoacyl-CoA synthase 1	No
7	22457115	22462618	NA	HF12529	20.0427	Retrovirus-related Pol polyprotein from transposon RE1	No
7	22517115	22567272	NA	HF12532	20.718782|21.611492|24.359166|25.312106|26.030351|28.112718|28.224838|31.321322|32.374005|33.061645|33.472322	Unknown protein	No
7	22517115	22567272	NA	HF12533	20.718782|21.611492|24.359166|25.312106|26.030351|28.112718|28.224838|31.321322|32.374005|33.061645|33.472322	Unknown protein	No
7	22578115	22584685	NA	HF12534	32.1939	40S ribosomal protein S24	No
7	22727115	22734219	M. sieversii	HF12545	37.1768	Unknown protein	No
7	22727115	22734219	M. sieversii	HF12543	37.1768	Mediator of RNA polymerase II transcription subunit 4	No
7	22727115	22734219	M. sieversii	HF12544	37.1768	Mediator of RNA polymerase II transcription subunit 4	No
7	22727115	22734219	M. sieversii	HF12542	37.1768	vacuolar protein sorting-associated protein 8 homolog isoform X2	Yes
7	22799115	22815465	M. sieversii	HF12550	21.402032|22.320268|26.513092|33.761836	Unknown protein	No
7	22799115	22815465	M. sieversii	HF12549	21.402032|22.320268|26.513092|33.761836	NDR1/HIN1-like protein 12	Yes
7	22822115	22829528	M. sieversii	HF12551	19.585245|22.197664	Histone H3-like 3	No
7	22822115	22829528	M. sieversii	HF12552	19.585245|22.197664	Unknown protein	No
7	22822115	22829528	M. sieversii	HF12553	19.585245|22.197664	Metal tolerance protein 1	Yes
7	22835115	22840898	M. sieversii	HF12553	27.696	Metal tolerance protein 1	Yes
7	22844115	22855084	M. sieversii	HF12554	19.906245|28.060601|32.831791	Unknown protein	No
7	22844115	22855084	M. sieversii	HF12555	19.906245|28.060601|32.831791	BHLH transcription factor 9	Yes
7	22949115	23016069	M. sieversii	HF24890	19.572749|19.902231|21.065628|25.151084|34.700350|34.769342	Serine/threonine protein kinase	No
7	22949115	23016069	M. sieversii	HF12560	19.572749|19.902231|21.065628|25.151084|34.700350|34.769342	Serine/threonine protein kinase	No
7	22949115	23016069	M. sieversii	HF12559	19.572749|19.902231|21.065628|25.151084|34.700350|34.769342	Caffeic acid 3-O-methyltransferase	Yes
7	23109115	23118250	M. sieversii	HF24897	21.528911|24.362890|26.309816	dnaJ homolog subfamily B member 1	No
7	23132115	23138838	M. sieversii	HF24900	31.564877|33.199149	Protein arv1 homolog	Yes
7	23132115	23138838	M. sieversii	HF24901	31.564877|33.199149	NAC domain-containing protein 68	Yes
7	23152115	23161363	M. sylvestris	HF24902	22.937893|27.326814|30.132929|41.612208	NAC domain-containing protein 68	Yes
7	24644115	24649619	M. sieversii	HF25008	19.964	Aquaporin PIP2	Yes
7	25275115	25286045	M. sieversii	HF25059	25.405102|25.772792	Cationic amino acid transporter 1-like	No
7	25275115	25286045	M. sieversii	HF25060	25.405102|25.772792	ethylene-responsive transcription factor RAP2-7-like isoform X2	Yes
7	25517115	25522030	NA	HF25077	23.9274	Two-component response regulator-like	Yes
7	26045115	26054748	M. sieversii	HF25127	23.596451|26.085862	Caffeoylshikimate esterase-like	No
7	26078115	26085886	M. sieversii	HF25131	27.287329|37.079256	Unknown protein	No
7	26078115	26085886	M. sieversii	HF25132	27.287329|37.079256	UPF0426 protein	No
7	26263115	26268810	M. sieversii	HF25146	20.0741	RNA-binding protein 34	Yes
7	26379115	26384514	M. sieversii	HF25155	21.0484	WAT1-related protein	Yes
7	26824115	26828958	M. sieversii	HF25203	27.7514	Glucan endo-1 3-beta-glucosidase	Yes
7	27061115	27067861	M. sieversii	HF25219	19.5734	Rotundifolia-like protein	Yes
7	27383115	27388078	NA	HF25252	24.1349	protein DA1-related 2-like	Yes
7	27443115	27448506	M. sieversii	HF25256	23.0982	Unknown protein	No
7	27692115	27698868	M. sieversii	HF25270	43.7851	Cucumisin	Yes
7	27747115	27752700	M. sieversii	HF25271	20.4152	Cucumisin	No
7	27753115	27758776	M. sieversii	HF25271	19.6921	Cucumisin	No
7	28352115	28357455	M. sieversii	HF25334	20.7015	glycosyltransferase family 64 protein C4-like	Yes
7	29263115	29269226	M. sieversii|M. sylvestris	HF25405	24.8749	PHD finger protein ALFIN-LIKE 1	Yes
7	29263115	29269226	M. sieversii|M. sylvestris	HF25404	24.8749	protein SMAX1-LIKE 6	Yes
7	29299115	29304756	M. sylvestris	HF25407	25.9521	Zinc finger CCCH domain-containing protein 29	Yes
7	29324115	29329536	M. sieversii	HF25409	31.2538	Transducin family protein / WD-40 repeat family protein	Yes
7	29383115	29388197	M. sieversii	HF25412	25.0732	Clathrin heavy chain	Yes
7	29383115	29388197	M. sieversii	HF25413	25.0732	GDP-Man:Man(3)GlcNAc(2)-PP-Dol alpha-1 2-mannosyltransferase	Yes
7	29404115	29410162	M. sieversii	HF25417	19.841702|27.772078	Dehydration responsive element binding transcription factor	No
7	29416115	29420651	M. sieversii	HF25418	23.6576	Unknown protein	No
7	29422115	29429330	M. sieversii	HF25419	22.504446|27.884521	Retrovirus-related Pol polyprotein from transposon RE1	No
7	29448115	29453267	M. sieversii	HF25421	22.8282	trihelix transcription factor ASIL2-like	Yes
7	29448115	29453267	M. sieversii	HF25422	22.8282	LOB domain-containing protein 21	Yes
7	29501115	29506786	M. sieversii	HF25430	24.6394	Glutaredoxin	No
7	29612115	29618192	M. sieversii	HF25448	22.6342	Cation/H(+) antiporter 15	No
7	29732115	29736652	M. sieversii	HF25462	21.5676	Pentatricopeptide repeat-containing protein	Yes
7	29960115	29965049	M. sieversii	HF25485	26.6442	Potassium transporter	Yes
7	30020115	30025653	M. sieversii	HF25493	21.4995	Cation-transporting ATPase	Yes
7	30020115	30025653	M. sieversii	HF25492	21.4995	GDSL esterase/lipase	Yes
7	30039115	30046059	M. sieversii	HF25496	23.292252|25.805991	Chr2:16966011-16968866 FORWARD LENGTH=389	Yes
7	30972115	30977406	M. sieversii	HF25596	20.4878	Cyclin	Yes
8	283665	347610	M. sylvestris	HF20940	22.612776|26.659458	Unknown protein	No
8	283665	347610	M. sylvestris	HF20937	22.612776|26.659458	receptor-like serine/threonine-protein kinase isoform X4	No
8	283665	347610	M. sylvestris	HF20938	22.612776|26.659458	WD repeat-containing protein DWA2	No
8	283665	347610	M. sylvestris	HF20942	22.612776|26.659458	DUF241 domain-containing protein	No
8	283665	347610	M. sylvestris	HF20941	22.612776|26.659458	U3 small nucleolar RNA-associated protein 7	No
8	283665	347610	M. sylvestris	HF20935	22.612776|26.659458	Unknown protein	No
8	283665	347610	M. sylvestris	HF20939	22.612776|26.659458	At1g76250	Yes
8	283665	347610	M. sylvestris	HF20936	22.612776|26.659458	Inactive purple acid phosphatase-like protein	Yes
8	6815665	6820739	M. sieversii	HF21555	23.1981	Casein kinase II subunit alpha-2	Yes
8	20055665	20064775	M. sieversii	HF07165	21.693	Unknown protein	No
8	21552665	21559000	NA	HF07087	26.2318	Retrovirus-related Pol polyprotein from transposon TNT 1-94	No
8	21670665	21676957	NA	HF07083	27.683	Unknown protein	No
8	21821665	21829862	M. sieversii	HF07075	21.6094	Glucan 1 3-beta-glucosidase A	Yes
8	22522665	22529207	M. sieversii	HF44335	19.7614	Pumilio 7 like	No
8	23222665	23234645	M. sieversii	HF44376	20.8491	Glycosyltransferase	Yes
8	23960665	23967379	M. sieversii	HF44419	45.2721	40S ribosomal protein S17-2-like	Yes
8	27824665	27829632	M. sieversii	HF34804	32.6294	UPF0301 protein	Yes
8	27866665	27874850	M. sieversii	HF34798	20.663062|21.110683|22.629076	Nuclear pore complex protein NUP96	No
8	27866665	27874850	M. sieversii	HF34799	20.663062|21.110683|22.629076	Methyltransferase	Yes
8	28039665	28044433	M. sieversii	HF34781	35.2897	Adenylate kinase 2 protein	No
8	28039665	28044433	M. sieversii	HF34782	35.2897	Phosphoglycerate dehydrogenase, putative	Yes
8	28065665	28072946	M. sieversii	HF34780	27.005125|43.457658	Adenylate kinase	No
8	28065665	28072946	M. sieversii	HF34779	27.005125|43.457658	Receptor-like protein kinase	Yes
8	28122665	28127631	M. sieversii	HF34773	22.67	26S proteasome non-ATPase regulatory subunit 1 homolog	Yes
8	28172665	28177662	M. sieversii	HF34772	20.9811	Transcription factor	Yes
8	28178665	28183425	M. sieversii	HF34771	19.9684	Glycosyltransferase	Yes
8	28202665	28212912	M. sieversii	HF34770	29.923547|53.781492	Glycosyltransferase	Yes
8	28227665	28233618	M. sieversii	HF34769	23.3274	Unknown protein	No
8	28227665	28233618	M. sieversii	HF34768	23.3274	MADS-box protein 29	No
8	28233665	28263562	M. sieversii	HF34766	23.800090|32.637212|37.195879	C2 calcium/lipid-binding plant phosphoribosyltransferase	No
8	28233665	28263562	M. sieversii	HF34767	23.800090|32.637212|37.195879	Unknown protein	No
8	28330665	28346020	M. sieversii	HF34760	24.394	The fantastic four family	No
8	28387665	28395568	M. sieversii	HF34755	19.587640|22.518432	MYB transcription factor 3	Yes
8	28404665	28409648	M. sieversii	HF34752	22.7178	Unknown protein	No
8	28466665	28472818	M. sieversii	HF34743	31.3049	mRNA export protein (	Yes
8	28511665	28516553	M. sieversii	HF34738	23.8406	Zinc finger CCCH domain protein	Yes
8	28593665	28598260	M. sieversii	HF34731	38.4669	Peroxidase	Yes
8	28638665	28647689	M. sieversii	HF34726	19.628206|25.873331|30.007615|31.175283	Cytochrome P450, putative	No
8	28659665	28666396	M. sieversii	HF34725	21.855375|26.015787|48.534947	Mediator of RNA polymerase II transcription subunit 17	No
8	28670665	28695927	M. sieversii	HF34724	19.881137|20.550853|21.349107|21.380418|22.604450|22.611302|23.833597|24.819425|26.012711|27.595190|27.662652|30.357179|36.289163	Unknown protein	No
8	28792665	28797627	M. sieversii	HF34722	39.6009	Unknown protein	Yes
8	28877665	28893207	M. sieversii	HF34719	20.105484|28.556495	WAT1-related protein	No
8	28877665	28893207	M. sieversii	HF34718	20.105484|28.556495	Unknown protein	No
8	28931665	28943500	M. sieversii	HF34716	21.1734	WAT1-related protein	No
8	28952665	28983219	NA	HF34714	19.586953|20.442289|22.490284|25.294200|25.596795|27.015903|33.815410|41.660581|45.820187|57.029048|62.246563	WAT1-related protein	No
8	28952665	28983219	NA	HF34713	19.586953|20.442289|22.490284|25.294200|25.596795|27.015903|33.815410|41.660581|45.820187|57.029048|62.246563	Tubby-like F-box protein	No
8	29292665	29298017	M. sieversii	HF34685	24.3821	Kinetochore protein NDC80-like protein	Yes
8	29292665	29298017	M. sieversii	HF34684	24.3821	Mitogen-activated protein kinase kinase kinase 1	Yes
8	29560665	29565366	M. sieversii	HF34657	20.6348	Peroxidase	No
8	29656665	29662087	M. sieversii	HF34650	20.2238	Mitogen-activated protein kinase kinase kinase	No
8	29656665	29662087	M. sieversii	HF34651	20.2238	Signal recognition particle 14 kDa protein	No
8	29873665	29878763	M. sieversii	HF34634	26.0433	Importin-4	No
8	30435665	30443624	M. sieversii	HF34582	19.893176|21.908995|22.250901|39.662475	magnesium transporter MRS2-4	No
8	30496665	30501279	M. sieversii	HF34576	26.2468	COBRA-like protein	Yes
9	8990411	8995482	M. sieversii	HF33821	24.487	Unknown protein	No
9	8990411	8995482	M. sieversii	HF33820	24.487	Senescence-associated protein	No
9	9024411	9029848	M. sieversii	HF33823	24.2777	Polygalacturonase	No
9	12712411	12717496	NA	HF00670	23.0926	GATA transcription factor 25	Yes
9	12712411	12717496	NA	HF00669	23.0926	KH domain-containing protein	Yes
9	13423411	13432518	M. sieversii	HF00613	22.576390|35.465241	Terpene cyclase/mutase family member	Yes
9	13433411	13438651	M. sieversii	HF00613	25.1748	Terpene cyclase/mutase family member	Yes
9	26320411	26335385	M. sylvestris	HF00019	22.1306	Unknown protein	No
9	26444411	26480421	M. sylvestris	HF00011	24.7081	Serine/threonine protein kinase	No
9	26444411	26480421	M. sylvestris	HF00012	24.7081	Serine/threonine protein kinase	No
9	26444411	26480421	M. sylvestris	HF00010	24.7081	Retrovirus-related Pol polyprotein from transposon RE1	No
9	28148411	28156060	M. sylvestris	HF06411	19.5666	Phosphoenolpyruvate carboxylase 2	Yes
9	28816411	28825784	M. sylvestris	HF36688	27.6012	DNA-directed RNA polymerases II, IV and V subunit 6A	No
9	32287411	32294855	NA	HF36918	19.676375|21.879487	Condensin complex subunit	Yes
10	28909651	28914300	NA	HF30022	36.6007	protein LIGHT-DEPENDENT SHORT HYPOCOTYLS 4-like	Yes
10	28983651	28994270	NA	HF30027	20.048898|28.306654	11S seed storage globulin	No
10	28983651	28994270	NA	HF30026	20.048898|28.306654	Structural maintenance of chromosomes protein	Yes
10	28996651	29001952	NA	HF30028	24.1008	mitochondrial import inner membrane translocase subunit TIM44-2-like	Yes
10	29002651	29010620	NA	HF30029	23.940384|27.767045|32.224199	DUF761 domain protein	No
10	29002651	29010620	NA	HF30030	23.940384|27.767045|32.224199	pre-mRNA-splicing factor SLU7-A	Yes
10	29014651	29054518	NA	HF30030	20.141032|20.356734|20.379472|21.376617|21.825231|24.670102|24.764397|26.850881|28.511714|29.528688|30.250240|30.801679|32.460029|33.837962|67.601706	pre-mRNA-splicing factor SLU7-A	Yes
10	29014651	29054518	NA	HF30031	20.141032|20.356734|20.379472|21.376617|21.825231|24.670102|24.764397|26.850881|28.511714|29.528688|30.250240|30.801679|32.460029|33.837962|67.601706	protein root UVB sensitive 2, chloroplastic isoform X1	Yes
10	29207651	29221000	M. sylvestris	HF30037	19.828526|27.858453|39.190583|51.563111	Unknown protein	No
10	29207651	29221000	M. sylvestris	HF30039	19.828526|27.858453|39.190583|51.563111	Ethylene-responsive transcription factor	No
10	29207651	29221000	M. sylvestris	HF30038	19.828526|27.858453|39.190583|51.563111	Ethylene-responsive transcription factor 2	No
10	29291651	29300188	NA	HF30045	24.966082|27.492011	Protein KINESIN LIGHT CHAIN-RELATED 1	No
10	29291651	29300188	NA	HF30044	24.966082|27.492011	Kinesin light chain 3	No
10	29301651	29309478	NA	HF30046	22.1714	Autophagy-related protein 9	No
10	29340651	29346237	NA	HF30051	20.3411	Hyoscyamine 6-dioxygenase-like	No
10	29480651	29485502	NA	HF30060	22.8081	E3 ubiquitin-protein ligase	No
10	29519651	29525830	NA	HF30062	22.796495|35.679706	Photosystem I reaction center subunit VI	No
10	29554651	29563907	NA	HF30065	22.644936|35.083347	Poly [ADP-ribose] polymerase	Yes
10	29802651	29810163	NA	HF30086	19.8875	Cytochrome b6-f complex iron-sulfur subunit	No
10	29802651	29810163	NA	HF30087	19.8875	Beta-amylase	Yes
10	29823651	29829737	NA	HF30089	22.3391	Hyoscyamine 6-dioxygenase	No
10	29932651	29937573	NA	HF22727	31.0899	Unknown protein	No
10	29932651	29937573	NA	HF22728	31.0899	Retrovirus-related Pol polyprotein LINE-1	No
10	29932651	29937573	NA	HF22726	31.0899	DEAD-box ATP-dependent RNA helicase 46	No
10	29932651	29937573	NA	HF22725	31.0899	Unknown protein	No
10	30045651	30052950	NA	HF22740	20.4526	Carbohydrate kinase	Yes
10	30056651	30061787	M. sieversii	HF22741	23.1295	p-loop containing nucleoside triphosphate hydrolases superfamily protein	Yes
10	30079651	30084948	M. sieversii	HF22744	44.8935	WRKY transcription factor, putative	Yes
10	30079651	30084948	M. sieversii	HF22743	44.8935	ethylene-responsive transcription factor 3-like	Yes
10	30099651	30105852	M. sieversii	HF22748	22.3522	Unknown protein	No
10	30099651	30105852	M. sieversii	HF22749	22.3522	Magnesium transporter MRS2-I like	Yes
10	30130651	30136600	M. sieversii	HF22753	22.1723	Unknown protein	No
10	30183651	30199601	M. sieversii	HF22758	35.803529|44.567570	F-box/LRR-repeat protein 17-like	Yes
10	30183651	30199601	M. sieversii	HF22759	35.803529|44.567570	Auxin-responsive protein	Yes
10	30218651	30223839	M. sieversii	HF22762	22.9147	Unknown protein	No
10	30310651	30315982	M. sieversii	HF22770	20.0848	gibberellin 2-beta-dioxygenase 1-like	Yes
10	30319651	30325760	M. sieversii	HF22771	23.1811	Ribonuclease H-like domain containing protein	No
10	30353651	30360397	M. sieversii	HF22772	25.4194	Chr1:19475213-19476152 REVERSE LENGTH=95	No
10	30516651	30522899	M. sieversii	HF22778	24.0043	Exopolygalacturonase-like	No
10	30516651	30522899	M. sieversii	HF22777	24.0043	Polyadenylate-binding protein-interacting protein 9	Yes
10	30601651	30607768	M. sieversii	HF22785	23.8387	UDP-glycosyltransferase TURAN isoform X1	Yes
10	30601651	30607768	M. sieversii	HF22786	23.8387	ABC transporter family protein	Yes
10	30762651	30768215	M. sieversii	HF22799	21.7398	Glutathione s-transferase, putative	Yes
10	30851651	30857775	M. sieversii	HF22806	26.131034|32.921170	Receptor-like kinase	Yes
10	30866651	30872105	M. sieversii	HF22807	43.5956	FAD/NAD(P)-binding oxidoreductase family protein isoform 2	Yes
10	30872651	30880555	M. sieversii	HF22808	30.3306	10 kDa photosystem II polypeptide	Yes
10	30939651	30945602	M. sieversii	HF22814	20.7483	Vinorine synthase-like	No
10	30939651	30945602	M. sieversii	HF22815	20.7483	Unknown protein	No
10	30939651	30945602	M. sieversii	HF22816	20.7483	UDP-N-acetylglucosamine 1-carboxyvinyltransferase	No
10	31207651	31212964	M. sieversii	HF22835	25.6454	Ribosome-binding ATPase YchF	Yes
10	31328651	31350318	M. sieversii	HF22843	19.729284|21.810819|27.561757|28.062420|37.879011	Elongation factor 2	No
10	31398651	31432430	M. sieversii	HF22846	21.554092|24.812142|30.708887|32.729695|39.935458	Molybdenum cofactor sulfurase	No
10	31398651	31432430	M. sieversii	HF22848	21.554092|24.812142|30.708887|32.729695|39.935458	Unknown protein	No
10	31398651	31432430	M. sieversii	HF22847	21.554092|24.812142|30.708887|32.729695|39.935458	Feruloyl CoA ortho-hydroxylase 1	Yes
10	31562651	31568526	M. sieversii	HF22852	32.3026	Cyclin	Yes
10	31579651	31584622	M. sieversii	HF22854	24.5562	Acetylornithine aminotransferase, putative	No
10	31589651	31597202	M. sieversii	HF22855	20.548869|23.547059	Potassium transporter	Yes
10	31764651	31773810	M. sieversii	HF22867	29.762179|32.233585	Peroxidase	No
10	31872651	31877468	NA	HF22871	21.9919	G-type lectin S-receptor-like serine/threonine-protein kinase	No
10	31882651	31907772	M. sieversii	HF22871	30.5934	G-type lectin S-receptor-like serine/threonine-protein kinase	No
10	31926651	31950600	M. sieversii	HF22874	28.4826	Serine/threonine-protein kinase receptor, putative	No
10	31926651	31950600	M. sieversii	HF22873	28.4826	60S acidic ribosomal protein	No
10	32030651	32036094	M. sieversii	HF22877	26.6414	Pentatricopeptide repeat-containing protein	No
10	32122651	32127949	M. sieversii	HF22887	21.5197	Heavy metal-associated isoprenylated plant protein	No
10	32122651	32127949	M. sieversii	HF22888	21.5197	Heavy metal-associated isoprenylated plant protein 41-like protein	No
10	32122651	32127949	M. sieversii	HF22886	21.5197	Guanine nucleotide exchange factor SPIKE 1	Yes
10	32208651	32221658	M. sieversii	HF22898	22.9265	Phosphoglycerate kinase	Yes
10	32208651	32221658	M. sieversii	HF22897	22.9265	F-box/LRR-repeat protein	Yes
10	33230651	33237079	M. sieversii	HF22951	21.6882	Glutamyl-tRNA (Gln) amidotransferase subunit A (DUF620)	Yes
10	33337651	33342974	M. sieversii	HF22962	22.2918	protein strawberry notch-like	No
10	33355651	33362098	M. sieversii	HF22964	20.5196	17.6 kDa class I heat shock protein-like	No
10	33355651	33362098	M. sieversii	HF22963	20.5196	Metacaspase-4	Yes
10	33371651	33377661	NA	HF22967	28.1365	Nuclear-pore anchor	Yes
10	33371651	33377661	NA	HF22966	28.1365	DNA-3-methyladenine glycosylase 1	Yes
10	33404651	33411379	M. sieversii	HF22969	23.8968	Aspartyl protease family protein 2	Yes
10	33641651	33655689	M. sieversii	HF22981	20.094348|22.082502|31.501128	CTP synthase	Yes
10	34184651	34191205	M. sieversii	HF23044	22.6583	Unknown protein	No
10	34184651	34191205	M. sieversii	HF23046	22.6583	choline-phosphate cytidylyltransferase 2-like	Yes
10	34184651	34191205	M. sieversii	HF23045	22.6583	RING-H2 finger protein	Yes
10	34184651	34191205	M. sieversii	HF23043	22.6583	Polygalacturonase QRT3	Yes
11	1010680	1016376	M. sieversii	HF43860	21.5297	Casein kinase 1-like protein HD16	No
11	15491680	15499308	NA	HF05970	21.6216	Unknown protein	No
11	15491680	15499308	NA	HF05971	21.6216	Protein DMR6-LIKE OXYGENASE 2-like	Yes
11	15591680	15600842	NA	HF05963	22.8591	Pentatricopeptide repeat-containing protein	No
11	15591680	15600842	NA	HF05964	22.8591	Pentatricopeptide repeat-containing protein	No
11	15591680	15600842	NA	HF05965	22.8591	Pentatricopeptide repeat-containing protein	Yes
11	15591680	15600842	NA	HF05966	22.8591	30S ribosomal protein S17-like	Yes
11	15858680	15869166	M. sieversii	HF05948	23.145288|25.033951|27.358585	Protein ecdysoneless homolog	Yes
11	15874680	15880277	M. sieversii	HF05947	27.3861	Unknown protein	No
11	15874680	15880277	M. sieversii	HF05946	27.3861	Unknown protein	No
11	16235680	16244602	M. sieversii	HF05930	27.917459|31.511238	Protein transport protein Sec24-like	No
11	16245680	16251594	M. sieversii	HF05929	28.5886	Unknown protein	No
11	16625680	16632235	M. sieversii	HF05926	21.3757	Unknown protein	No
11	16650680	16698085	M. sieversii	HF05925	20.751359|20.853758|21.306193|25.344019	Ribosomal RNA processing protein 36 homolog	No
11	16709680	16716611	M. sieversii	HF05924	25.1219	Unknown protein	No
11	16836680	16843195	NA	HF05919	24.2851	Copper ion-binding protein	Yes
11	17190680	17269157	M. sieversii	HF05904	23.0633	Unknown protein	No
11	17190680	17269157	M. sieversii	HF05905	23.0633	Unknown protein	No
11	17190680	17269157	M. sieversii	HF05903	23.0633	vesicle-associated membrane protein 714	Yes
11	17485680	17493252	M. sieversii	HF05889	19.7623	Germin	No
11	17680680	17688004	M. sieversii	HF05881	19.8874	NAC domain-containing protein 40	Yes
11	17778680	17788426	M. sieversii	HF05872	21.260266|26.200879	Ubiquitin-conjugating enzyme E2 variant 1D	Yes
11	17788680	17796543	M. sieversii	HF05871	22.441370|26.674938	Unknown protein	No
11	17801680	17823762	M. sieversii	HF05870	19.725897|26.041820|29.492242|31.659736|31.706495	Unknown protein	No
11	17801680	17823762	M. sieversii	HF05869	19.725897|26.041820|29.492242|31.659736|31.706495	E3 ubiquitin-protein ligase	No
11	17868680	17876847	M. sieversii	HF05868	30.157	Peptidyl-prolyl cis-trans isomerase G	No
11	17934680	17943190	M. sieversii	HF05865	21.905	Secoisolariciresinol dehydrogenase-like	Yes
11	18248680	18265026	M. sieversii	HF05852	26.7022	Apoptosis-inducing factor homolog B	Yes
11	19577680	19585736	M. sieversii	HF05820	25.5312	Unknown protein	No
11	25806680	25828307	M. sieversii	HF13777	20.437370|22.160998|22.477249|22.749909|25.065626	RNA-binding protein 8A	No
11	25806680	25828307	M. sieversii	HF13776	20.437370|22.160998|22.477249|22.749909|25.065626	COP9 signalosome complex subunit 7 isoform X2	No
11	25806680	25828307	M. sieversii	HF13775	20.437370|22.160998|22.477249|22.749909|25.065626	heparan-alpha-glucosaminide N-acetyltransferase-like	No
11	27111680	27123602	M. sieversii	HF02514	23.047505|29.911780|32.579145	Xanthine dehydrogenase	Yes
11	27211680	27218414	M. sieversii	HF02525	21.8679	Protein TIC 20-v chloroplastic	No
11	27211680	27218414	M. sieversii	HF02526	21.8679	Protein TIC 20-v chloroplastic	No
11	27211680	27218414	M. sieversii	HF02524	21.8679	Sequence-specific DNA binding transcription factor	Yes
11	27260680	27272316	M. sieversii	HF02528	19.993820|21.435077	Unknown protein	No
11	27280680	27290013	M. sieversii	HF02529	25.836238|26.680334	Disease resistance protein	No
11	27506680	27515970	M. sieversii	HF02544	31.0526	cleavage and polyadenylation specificity factor subunit 6	Yes
11	30500680	30525159	M. sieversii	HF03496	22.897712|23.757180	Lactoylglutathione lyase	No
11	30500680	30525159	M. sieversii	HF03495	22.897712|23.757180	5'-adenylylsulfate reductase 3	Yes
12	3660310	3665768	M. sieversii	HF36343	23.0213	Benzyl alcohol O-benzoyltransferase	Yes
12	3660310	3665768	M. sieversii	HF36344	23.0213	Myosin heavy chain-related	Yes
12	3688310	3696084	M. sieversii	HF36342	24.925550|31.650856	NDR1/HIN1-Like protein 3	Yes
12	4722310	4728226	M. sieversii	HF05467	20.5572	fasciclin-like arabinogalactan protein 16	Yes
12	4733310	4739474	M. sieversii	HF05466	22.6983	E3 ubiquitin-protein ligase RHF2A-like	Yes
12	5358310	5364663	M. sieversii	HF05429	25.9854	Pentatricopeptide repeat-containing protein	No
12	5358310	5364663	M. sieversii	HF05428	25.9854	40S ribosomal protein S5	Yes
12	24938310	24955556	M. sieversii	HF37817	21.783133|22.117370|27.196134|27.231197|40.087062	Unknown protein	No
12	24938310	24955556	M. sieversii	HF37818	21.783133|22.117370|27.196134|27.231197|40.087062	Ferritin	Yes
12	24968310	24973392	M. sieversii	HF37821	20.1044	Ubiquitin-60S ribosomal protein L40	No
12	25018310	25026842	M. sieversii	HF37825	19.891624|22.646045	Thylakoidal processing peptidase 1 chloroplastic	No
12	25042310	25051343	M. sieversii	HF37829	20.908669|27.711977|35.119808	Receptor-like kinase	No
12	25042310	25051343	M. sieversii	HF37828	20.908669|27.711977|35.119808	Sister chromatid cohesion 1 protein 1	No
12	25059310	25065063	M. sieversii	HF37829	27.0415	Receptor-like kinase	No
13	6653701	6660263	M. sieversii	HF42620	23.721832|30.095705	Unknown protein	No
13	7512701	7517132	M. sieversii	HF42711	20.6191	Phosphoenolpyruvate carboxykinase	No
13	7564701	7569501	M. sieversii	HF42718	27.7271	Chr1:25386494-25390856 FORWARD LENGTH=929	Yes
13	7564701	7569501	M. sieversii	HF42717	27.7271	RING finger protein	Yes
13	8205701	8213937	M. sieversii	HF42776	19.714289|20.994337	Unknown protein	No
13	9305701	9310275	M. sieversii	HF42845	22.9104	Unknown protein	No
13	10319701	10325882	M. sieversii	HF42928	34.3496	Chr3:1749464-1749736 FORWARD LENGTH=90	Yes
13	10480701	10485406	NA	HF42942	20.6789	Non-specific serine/threonine protein kinase	Yes
13	10540701	10545959	NA	HF42945	22.6074	MLO-like protein	No
13	10555701	10560969	NA	HF42946	20.431	HAD-superfamily hydrolase, subfamily IG, 5'-nucleotidase	Yes
13	10972701	10987610	M. sieversii	HF42984	23.848766|26.707578|37.199600	Ubiquitin carboxyl-terminal hydrolase 12	No
13	10992701	10998927	M. sieversii	HF42986	19.9235	Ubiquitin carboxyl-terminal hydrolase 12	No
13	10992701	10998927	M. sieversii	HF42985	19.9235	Ubiquitin carboxyl-terminal hydrolase 12	Yes
13	11086701	11099647	M. sieversii	HF42991	20.5961	Glycine--tRNA ligase 1	No
13	12755701	12766972	M. sieversii	HF43117	20.5502	Sucrose synthase	No
13	12755701	12766972	M. sieversii	HF43118	20.5502	Sucrose synthase	No
13	12755701	12766972	M. sieversii	HF43116	20.5502	Sucrose synthase	No
13	12771701	12783759	M. sieversii	HF43120	21.401894|23.800364|25.020192	Ataxia telangiectasia mutated family protein	No
13	12771701	12783759	M. sieversii	HF43119	21.401894|23.800364|25.020192	Unknown protein	No
13	12771701	12783759	M. sieversii	HF43118	21.401894|23.800364|25.020192	Sucrose synthase	No
13	12800701	12807397	M. sieversii	HF43121	27.521501|45.952288	Sucrose synthase	No
13	13279701	13284571	NA	HF43148	19.9993	UDP-glucuronic acid decarboxylase 4	Yes
13	13706701	13712359	M. sieversii	HF43177	45.6797	Protein ALWAYS EARLY 3 isoform X2	No
13	13742701	13757139	M. sieversii	HF43179	20.846490|21.869003|29.874685	Unknown protein	No
13	13928701	13941396	M. sieversii	HF43186	19.815906|26.193197	Serine/threonine protein kinase	Yes
13	13975701	13980739	M. sieversii	HF43191	24.1446	Dihydrolipoamide acetyltransferase component of pyruvate dehydrogenase complex	No
13	14052701	14062643	M. sieversii	HF43195	19.602420|20.563987|22.358321	CASP-like protein	Yes
13	14553701	14559471	M. sieversii	HF43231	33.7802	E3 ubiquitin-protein ligase protein	Yes
13	14823701	14829229	M. sieversii	HF43250	28.5985	Glutamine synthetase	Yes
13	14860701	14866648	M. sieversii	HF43253	33.459	Alpha/beta-Hydrolases superfamily protein	Yes
13	14921701	14926965	M. sieversii	HF43259	19.7445	Endo-1,31,4-beta-D-glucanase	Yes
13	15223701	15234704	M. sieversii	HF43273	22.947770|27.753264	UPF0613 protein PB24D3.06c	Yes
13	15261701	15267815	M. sieversii	HF43276	31.9035	Heat shock protein 90-1	No
13	15769701	15775199	M. sieversii	HF43304	24.65	2-hydroxyisoflavanone dehydratase	Yes
13	15959701	15968607	M. sieversii	HF43315	20.450375|30.521522	Unknown protein	No
13	15959701	15968607	M. sieversii	HF43316	20.450375|30.521522	Sugar transport protein 13	No
13	15977701	15988377	M. sieversii	HF43320	21.609	Sugar transport protein 13	No
13	15993701	16005218	M. sieversii	HF43321	22.394	Unknown protein	No
13	16469701	16475412	M. sieversii	HF43343	19.5966	Suppressor of gene silencing 3	No
13	16566701	16578215	M. sieversii	HF43349	20.422777|20.761188|35.209508	Pentatricopeptide repeat	Yes
13	16678701	16684004	M. sieversii	HF43354	20.8592	Protein MARD1	Yes
13	25617701	25631415	M. sieversii	HF02219	25.097026|25.754227	Splicing factor 3A subunit	Yes
13	25617701	25631415	M. sieversii	HF02220	25.097026|25.754227	Core-2/I-branching beta-1,6-N-acetylglucosaminyltransferase family protein	Yes
13	25858701	25866835	M. sieversii	HF02227	20.3375	U3 small nucleolar RNA-associated protein 25	No
13	26215701	26225929	M. sieversii	HF02243	28.477	Ras-related protein	No
13	26786701	26800584	M. sieversii	HF02270	24.1107	Monocopper oxidase-like protein SKU5	No
13	26786701	26800584	M. sieversii	HF02271	24.1107	F-box only protein	Yes
13	26897701	26906569	M. sieversii	HF02280	20.8684	U3 small nucleolar RNA-associated protein 25	Yes
13	26993701	27009871	M. sieversii	HF02283	21.4215	Somatic embryogenesis receptor kinase 1	Yes
13	27399701	27419787	M. sieversii	HF02293	20.560919|25.465525|27.178985|29.582166	Unknown protein	No
13	27399701	27419787	M. sieversii	HF02292	20.560919|25.465525|27.178985|29.582166	Small nuclear ribonucleoprotein F	Yes
13	27432701	27457190	M. sieversii	HF02295	24.004494|25.232328|31.041232|35.387391|35.496306|65.002645|107.883720	Unknown protein	No
13	27459701	27522243	M. sieversii	HF02298	24.410258|30.935391|32.863562|41.926892|46.803623|50.314733|55.005427|65.108201	AdoMet-dependent rRNA methyltransferase spb1	No
13	27459701	27522243	M. sieversii	HF02297	24.410258|30.935391|32.863562|41.926892|46.803623|50.314733|55.005427|65.108201	Unknown protein	No
13	27459701	27522243	M. sieversii	HF02299	24.410258|30.935391|32.863562|41.926892|46.803623|50.314733|55.005427|65.108201	Unknown protein	No
13	27459701	27522243	M. sieversii	HF02296	24.410258|30.935391|32.863562|41.926892|46.803623|50.314733|55.005427|65.108201	Auxin-responsive protein	No
13	27681701	27697085	M. sieversii	HF02302	44.1391	ATP synthase subunit a	No
13	27839701	27862512	M. sieversii	HF02307	20.444562|21.074580|23.428711|29.992328|30.555001	Unknown protein	No
13	27973701	27985826	M. sieversii	HF02310	20.985564|29.091273	SET domain containing protein	Yes
13	28175701	28190286	M. sieversii	HF02318	27.3106	40S ribosomal protein S7	Yes
13	28490701	28524474	M. sieversii	HF02324	20.427122|23.129483|25.218015|25.577695|26.116325|26.344676|29.681358|31.826448	PHD finger protein rhinoceros-like	No
13	28490701	28524474	M. sieversii	HF02325	20.427122|23.129483|25.218015|25.577695|26.116325|26.344676|29.681358|31.826448	Unknown protein	No
13	28617701	28626782	M. sieversii	HF02326	23.4128	Unknown protein	No
13	28661701	28677225	M. sieversii	HF02327	20.373970|42.827788	Unknown protein	No
13	28859701	28872817	M. sieversii	HF02331	26.7587	Phage shock protein A, PspA	No
13	29182701	29311234	M. sieversii	HF02339	20.561002|23.881781|28.505702|31.469782	Unknown protein	No
13	29365701	29448436	M. sieversii	HF02341	21.320112|38.357559|41.652260	Unknown protein	No
13	30031701	30060029	M. sieversii	HF02346	20.704506|23.218532|24.340891|30.269699|32.279194|38.095860	Unknown protein	No
13	30031701	30060029	M. sieversii	HF02345	20.704506|23.218532|24.340891|30.269699|32.279194|38.095860	Unknown protein	No
13	30107701	30139494	M. sieversii	HF02347	19.8634	Peroxisomal membrane protein 13	No
13	30107701	30139494	M. sieversii	HF02348	19.8634	Peroxisomal membrane protein 13	No
13	30575701	30672592	M. sieversii	HF02354	21.325961|24.649364|28.793456|29.439771|29.590627|32.264590|33.072517|36.346669|39.105163|39.831918|41.874880|42.004261|42.681457|43.521000|44.928992|47.605139|51.366498|57.407160|62.038575|67.698743|68.589512|99.834451|110.620452|131.573629|138.039041|142.337245	Unknown protein	No
13	30575701	30672592	M. sieversii	HF02353	21.325961|24.649364|28.793456|29.439771|29.590627|32.264590|33.072517|36.346669|39.105163|39.831918|41.874880|42.004261|42.681457|43.521000|44.928992|47.605139|51.366498|57.407160|62.038575|67.698743|68.589512|99.834451|110.620452|131.573629|138.039041|142.337245	Alpha-(1 4)-fucosyltransferase	Yes
13	30575701	30672592	M. sieversii	HF02352	21.325961|24.649364|28.793456|29.439771|29.590627|32.264590|33.072517|36.346669|39.105163|39.831918|41.874880|42.004261|42.681457|43.521000|44.928992|47.605139|51.366498|57.407160|62.038575|67.698743|68.589512|99.834451|110.620452|131.573629|138.039041|142.337245	p-coumarate:CoA-ligase 2	Yes
13	30681701	30776126	M. sieversii	HF02355	22.469856|24.893629|28.374464|29.770903|35.695417|36.334901|38.809589|47.518196|48.810073|49.811754|51.464093|59.984904|60.795717|62.230763|62.604410|66.753831	Unknown protein	No
13	30681701	30776126	M. sieversii	HF02356	22.469856|24.893629|28.374464|29.770903|35.695417|36.334901|38.809589|47.518196|48.810073|49.811754|51.464093|59.984904|60.795717|62.230763|62.604410|66.753831	Protein TRIGALACTOSYLDIACYLGLYCEROL 2 chloroplastic	No
13	30821701	30865152	M. sieversii	HF02357	30.839261|48.344042	60S ribosomal protein L38	No
13	31031701	31068708	M. sylvestris	HF02361	19.617120|25.271143|27.542409|36.282652	Unknown protein	No
13	31031701	31068708	M. sylvestris	HF02360	19.617120|25.271143|27.542409|36.282652	Unknown protein	No
13	31031701	31068708	M. sylvestris	HF02359	19.617120|25.271143|27.542409|36.282652	Unknown protein	No
13	31031701	31068708	M. sylvestris	HF02362	19.617120|25.271143|27.542409|36.282652	Unknown protein	No
13	31193701	31214186	M. sieversii	HF02364	19.9524	Unknown protein	No
13	31439701	31493331	M. sieversii	HF02368	20.465911|24.078239|26.923741|29.302418|31.643952|32.440370|34.337854|34.506538|36.194227|38.498597|42.408322|44.417556|47.525777|54.303489|59.343502	Vesicle transport protein	No
13	31439701	31493331	M. sieversii	HF02366	20.465911|24.078239|26.923741|29.302418|31.643952|32.440370|34.337854|34.506538|36.194227|38.498597|42.408322|44.417556|47.525777|54.303489|59.343502	Retrotransposon protein, putative, unclassified	No
13	31439701	31493331	M. sieversii	HF02367	20.465911|24.078239|26.923741|29.302418|31.643952|32.440370|34.337854|34.506538|36.194227|38.498597|42.408322|44.417556|47.525777|54.303489|59.343502	Receptor-like protein 2	No
13	31562701	31686490	M. sieversii	HF02371	19.954478|19.999247|21.365031|23.028511|23.143873|26.541941	Unknown protein	No
13	31562701	31686490	M. sieversii	HF02372	19.954478|19.999247|21.365031|23.028511|23.143873|26.541941	Unknown protein	No
13	31932701	31992282	M. sieversii	HF02375	26.520206|31.366993|31.825429|33.096444|36.341281|37.991276|41.586067|43.104828|43.868730|44.270797|50.609899|51.381111|62.003336|66.055718|68.932630|69.393534|70.959880|72.319114|73.618156	Unknown protein	No
13	32548701	32579678	M. sieversii	HF02385	24.182762|24.508438|37.150214	Cytochrome b-c1 complex subunit Rieske, mitochondrial	No
13	32548701	32579678	M. sieversii	HF02384	24.182762|24.508438|37.150214	Ring finger protein, putative	Yes
13	32889701	32926295	M. sylvestris	HF02387	20.061537|24.167119	Unknown protein	No
13	32889701	32926295	M. sylvestris	HF02389	20.061537|24.167119	Sialidase	Yes
13	32889701	32926295	M. sylvestris	HF02388	20.061537|24.167119	Cyclic nucleotide-gated ion channel 17	Yes
13	33091701	33149377	M. sieversii	HF02390	22.723765|26.232709|27.804451|38.186995	Protein SUPPRESSOR OF MAX2 1	Yes
13	33233701	33278082	M. sieversii	HF02393	30.277643|30.897211|34.303768	Protein translocase secy subunit, putative	Yes
13	33354701	33374413	M. sieversii	HF02399	47.4928	Unknown protein	No
13	33354701	33374413	M. sieversii	HF02398	47.4928	Ribonuclease P protein subunit P38-like protein	No
13	33475701	33530055	M. sieversii	HF02402	25.148710|25.778440|30.358897|31.164913|33.134992|38.743772|57.832850|58.957250|60.068098	Unknown protein	No
13	33475701	33530055	M. sieversii	HF02401	25.148710|25.778440|30.358897|31.164913|33.134992|38.743772|57.832850|58.957250|60.068098	Unknown protein	Yes
13	33714701	33769709	M. sieversii	HF02404	20.382450|27.864489|31.747595	Receptor-like kinase	Yes
13	33921701	33944667	M. sieversii	HF02407	21.5311	Unknown protein	No
13	33921701	33944667	M. sieversii	HF02408	21.5311	(R)-mandelonitrile lyase 1	No
13	34100701	34129900	M. sieversii	HF02413	23.7731	Unknown protein	No
13	34100701	34129900	M. sieversii	HF02412	23.7731	(R)-mandelonitrile lyase 3	Yes
13	34490701	34523816	M. sieversii	HF02427	25.2524	Protein DETOXIFICATION	No
13	34490701	34523816	M. sieversii	HF02428	25.2524	Protein DETOXIFICATION	No
13	34686701	34715202	M. sieversii	HF02431	22.8266	Mitogen-activated protein kinase kinase kinase	Yes
13	34845701	34868117	M. sieversii	HF02435	19.855209|22.171045|22.900006	Bifunctional dethiobiotin synthetase/7,8-diamino-pelargonic acid aminotransferase, mitochondrial	Yes
13	34875701	35000846	M. sieversii	HF02436	25.173435|27.663018|32.440923|32.997241|33.029920|34.330361|35.122670|35.203132|47.228708|50.219876|51.436766|53.684893|58.400968|59.569660|65.488271	Unknown protein	No
13	35010701	35030366	M. sieversii	HF02437	28.6839	Calmodulin-binding protein	No
13	35010701	35030366	M. sieversii	HF02438	28.6839	Flap endonuclease GEN-like 1	Yes
13	35188701	35210360	M. sieversii	HF02444	50.5083	Nicotianamine synthase	No
13	35221701	35286663	M. sieversii	HF02445	21.217608|23.155527|27.641976|40.074188|46.744088	Xyloglucan endotransglucosylase/hydrolase	No
13	35612701	35645520	M. sieversii	HF02456	25.533078|33.431006|44.474719	Unknown protein	No
13	35661701	35700983	M. sieversii	HF02458	22.185589|26.762783|37.647427	Unknown protein	No
13	35661701	35700983	M. sieversii	HF02457	22.185589|26.762783|37.647427	Zinc finger protein 2, putative	Yes
13	35704701	35743054	M. sieversii	HF02459	20.837400|21.115758|23.574028|30.330522|36.409978	Unknown protein	No
13	36141701	36252067	M. sieversii	HF02468	20.205422|21.162691|24.027342|24.171374|25.447980|25.885300|25.973058|29.027484|38.391510|46.332523|52.715907|61.585905|64.890147|68.990091|70.054075|71.023167	60S ribosomal L3	Yes
13	36669701	36721407	NA	HF02476	28.010189|92.734851	Protein FAR1-RELATED SEQUENCE 5 isoform D	No
13	36669701	36721407	NA	HF02474	28.010189|92.734851	Calmodulin-like protein 3	No
13	36669701	36721407	NA	HF02475	28.010189|92.734851	protein FAR1-RELATED SEQUENCE 5-like	No
13	36889701	37023654	M. sieversii	HF07253	19.660415|20.194926|21.537485|22.474690|24.116932|26.584213|27.502047|28.135921|30.215396|32.807610|33.658431|35.207560|35.521313|36.003529|40.358820|43.326997|44.588204|48.440815|55.836953|56.958772|59.576294|61.397206|92.096034	WAT1-related protein	No
13	36889701	37023654	M. sieversii	HF07254	19.660415|20.194926|21.537485|22.474690|24.116932|26.584213|27.502047|28.135921|30.215396|32.807610|33.658431|35.207560|35.521313|36.003529|40.358820|43.326997|44.588204|48.440815|55.836953|56.958772|59.576294|61.397206|92.096034	WAT1-related protein	No
13	36889701	37023654	M. sieversii	HF02480	19.660415|20.194926|21.537485|22.474690|24.116932|26.584213|27.502047|28.135921|30.215396|32.807610|33.658431|35.207560|35.521313|36.003529|40.358820|43.326997|44.588204|48.440815|55.836953|56.958772|59.576294|61.397206|92.096034	Acyl-[acyl-carrier-protein]--UDP-N-acetylglucosamine O-acyltransferase	No
13	36889701	37023654	M. sieversii	HF02481	19.660415|20.194926|21.537485|22.474690|24.116932|26.584213|27.502047|28.135921|30.215396|32.807610|33.658431|35.207560|35.521313|36.003529|40.358820|43.326997|44.588204|48.440815|55.836953|56.958772|59.576294|61.397206|92.096034	WAT1-related protein	No
13	36889701	37023654	M. sieversii	HF07252	19.660415|20.194926|21.537485|22.474690|24.116932|26.584213|27.502047|28.135921|30.215396|32.807610|33.658431|35.207560|35.521313|36.003529|40.358820|43.326997|44.588204|48.440815|55.836953|56.958772|59.576294|61.397206|92.096034	Acyl-[acyl-carrier-protein]--UDP-N-acetylglucosamine O-acyltransferase	No
13	36889701	37023654	M. sieversii	HF07255	19.660415|20.194926|21.537485|22.474690|24.116932|26.584213|27.502047|28.135921|30.215396|32.807610|33.658431|35.207560|35.521313|36.003529|40.358820|43.326997|44.588204|48.440815|55.836953|56.958772|59.576294|61.397206|92.096034	Tetraspanin-8-like	Yes
13	37029701	37266457	M. sieversii	HF07257	19.565542|19.603114|19.741316|20.014650|20.456582|21.181566|21.192480|21.288105|21.465704|21.606287|22.333207|22.478245|23.339869|23.903892|23.972756|24.103568|26.632427|26.736017|27.086296|27.132428|28.333405|29.002731|29.580406|29.915576|30.451407|31.441693|31.503072|31.522962|31.530039|32.526395|33.494099|33.641602|35.310516|35.412187|35.491297|35.936948|36.429244|37.716856|37.747163|39.744398…	Unknown protein	No
13	37029701	37266457	M. sieversii	HF07259	19.565542|19.603114|19.741316|20.014650|20.456582|21.181566|21.192480|21.288105|21.465704|21.606287|22.333207|22.478245|23.339869|23.903892|23.972756|24.103568|26.632427|26.736017|27.086296|27.132428|28.333405|29.002731|29.580406|29.915576|30.451407|31.441693|31.503072|31.522962|31.530039|32.526395|33.494099|33.641602|35.310516|35.412187|35.491297|35.936948|36.429244|37.716856|37.747163|39.744398…	Protein FLX-like 4 isoform X1	No
13	37029701	37266457	M. sieversii	HF07256	19.565542|19.603114|19.741316|20.014650|20.456582|21.181566|21.192480|21.288105|21.465704|21.606287|22.333207|22.478245|23.339869|23.903892|23.972756|24.103568|26.632427|26.736017|27.086296|27.132428|28.333405|29.002731|29.580406|29.915576|30.451407|31.441693|31.503072|31.522962|31.530039|32.526395|33.494099|33.641602|35.310516|35.412187|35.491297|35.936948|36.429244|37.716856|37.747163|39.744398…	CASP-like protein	No
13	37029701	37266457	M. sieversii	HF07261	19.565542|19.603114|19.741316|20.014650|20.456582|21.181566|21.192480|21.288105|21.465704|21.606287|22.333207|22.478245|23.339869|23.903892|23.972756|24.103568|26.632427|26.736017|27.086296|27.132428|28.333405|29.002731|29.580406|29.915576|30.451407|31.441693|31.503072|31.522962|31.530039|32.526395|33.494099|33.641602|35.310516|35.412187|35.491297|35.936948|36.429244|37.716856|37.747163|39.744398…	UDP-glucuronate 4-epimerase 1	Yes
13	37029701	37266457	M. sieversii	HF07260	19.565542|19.603114|19.741316|20.014650|20.456582|21.181566|21.192480|21.288105|21.465704|21.606287|22.333207|22.478245|23.339869|23.903892|23.972756|24.103568|26.632427|26.736017|27.086296|27.132428|28.333405|29.002731|29.580406|29.915576|30.451407|31.441693|31.503072|31.522962|31.530039|32.526395|33.494099|33.641602|35.310516|35.412187|35.491297|35.936948|36.429244|37.716856|37.747163|39.744398…	GPI-anchored CFEM domain protein A	Yes
13	37029701	37266457	M. sieversii	HF07258	19.565542|19.603114|19.741316|20.014650|20.456582|21.181566|21.192480|21.288105|21.465704|21.606287|22.333207|22.478245|23.339869|23.903892|23.972756|24.103568|26.632427|26.736017|27.086296|27.132428|28.333405|29.002731|29.580406|29.915576|30.451407|31.441693|31.503072|31.522962|31.530039|32.526395|33.494099|33.641602|35.310516|35.412187|35.491297|35.936948|36.429244|37.716856|37.747163|39.744398…	Cytochrome c oxidase subunit	Yes
13	37460701	37518225	M. sieversii	HF07268	20.083913|22.808316|24.694728|26.176577|28.142607|29.122737|30.815014|31.309554|32.396098|40.705146	Protein kinase domain-containing protein	No
13	37460701	37518225	M. sieversii	HF07265	20.083913|22.808316|24.694728|26.176577|28.142607|29.122737|30.815014|31.309554|32.396098|40.705146	Unknown protein	No
13	37460701	37518225	M. sieversii	HF07267	20.083913|22.808316|24.694728|26.176577|28.142607|29.122737|30.815014|31.309554|32.396098|40.705146	ATPase, AFG1-like	No
13	37460701	37518225	M. sieversii	HF07266	20.083913|22.808316|24.694728|26.176577|28.142607|29.122737|30.815014|31.309554|32.396098|40.705146	Clathrin assembly protein AP180	Yes
13	37638701	37657862	M. sieversii	HF07278	19.7757	Myosin heavy chain-related	No
13	37638701	37657862	M. sieversii	HF07277	19.7757	Unknown protein	No
13	37690701	37712066	M. sieversii	HF07282	24.6734	Unknown protein	No
13	37690701	37712066	M. sieversii	HF07280	24.6734	Prolamin-like domain	No
13	37690701	37712066	M. sieversii	HF07281	24.6734	Cysteine-rich RLK (RECEPTOR-like protein kinase) 8	No
13	38060701	38085744	M. sieversii	HF07288	19.701776|32.960374|35.424284	Pentatricopeptide repeat superfamily protein	No
13	38060701	38085744	M. sieversii	HF07289	19.701776|32.960374|35.424284	Retrovirus-related Pol polyprotein from transposon TNT 1-94	No
13	38153701	38197893	M. sieversii	HF07290	19.957730|20.967231|22.057767|23.516617|23.742086|24.191259|24.854551|25.289523|26.284117|26.624526	Unknown protein	No
13	38222701	38276410	M. sieversii	HF07292	22.894132|22.946576|26.993644|30.987683|31.876102|34.776013|34.977572|38.096795|39.992764|40.066688|40.586442|42.116793	Unknown protein	No
13	38315701	38341511	M. sieversii	HF07295	25.765	Protein CMSS1	No
13	39015701	39039674	M. sieversii	HF35612	25.3418	importin beta-like SAD2	Yes
13	39267701	39324051	M. sieversii	HF35618	19.679396|19.763953|19.819471|20.717625|22.467877|24.888517|26.146853	Unknown protein	No
13	39267701	39324051	M. sieversii	HF35619	19.679396|19.763953|19.819471|20.717625|22.467877|24.888517|26.146853	Unknown protein	No
13	39267701	39324051	M. sieversii	HF35620	19.679396|19.763953|19.819471|20.717625|22.467877|24.888517|26.146853	Amino acid transporter, putative	Yes
13	40497701	40520690	M. sieversii	HF35640	19.699856|20.865797|30.148164|30.526785|40.343123|54.088511|57.569976|60.554337	Xyloglucan galactosyltransferase KATAMARI1	No
13	40497701	40520690	M. sieversii	HF35639	19.699856|20.865797|30.148164|30.526785|40.343123|54.088511|57.569976|60.554337	Xyloglucan galactosyltransferase KATAMARI1	No
13	40562701	40579669	M. sieversii	HF35641	21.1231	Xyloglucan galactosyltransferase KATAMARI1	Yes
13	40760701	40805479	M. sieversii	HF35642	22.313182|26.028201|29.154602|31.334476|31.389099|32.121992|35.444672|42.797217|45.332670|52.063088|52.600591	Retrovirus-related Pol polyprotein from transposon TNT 1-94	No
13	40857701	40894123	M. sieversii	HF35645	23.061750|24.534276|30.562995|33.753307|34.607588	Unknown protein	No
13	40857701	40894123	M. sieversii	HF35646	23.061750|24.534276|30.562995|33.753307|34.607588	Adenosylhomocysteinase	Yes
13	40951701	40961766	M. sieversii	HF35648	22.4075	Unknown protein	No
13	41070701	41108759	M. sieversii	HF35650	20.959432|24.622987|25.258445|25.666998|26.076796	Serine palmitoyltransferase long chain base subunit	No
13	41210701	41254401	M. sieversii	HF35651	19.868067|19.975223|21.184817|23.867152|26.241984|28.212730|29.506859|39.775017|44.289266	Chr4:8002129-8003858 REVERSE LENGTH=336	No
13	41210701	41254401	M. sieversii	HF35652	19.868067|19.975223|21.184817|23.867152|26.241984|28.212730|29.506859|39.775017|44.289266	Stress response protein nst1	Yes
13	41973701	41996980	M. sieversii	HF35664	20.772721|20.867811|23.145522|23.451040|32.175966	O-fucosyltransferase 1	No
13	41973701	41996980	M. sieversii	HF35663	20.772721|20.867811|23.145522|23.451040|32.175966	Unknown protein	No
13	41973701	41996980	M. sieversii	HF35665	20.772721|20.867811|23.145522|23.451040|32.175966	O-fucosyltransferase	No
13	41973701	41996980	M. sieversii	HF35666	20.772721|20.867811|23.145522|23.451040|32.175966	TBC1 domain family member 13	Yes
13	41997701	42009321	M. sieversii	HF35666	27.923206|40.746604|43.240515|43.429495	TBC1 domain family member 13	Yes
13	42090701	42133931	M. sieversii	HF35668	20.832005|25.446623|25.971669|26.664807	UBX domain-containing protein 1	Yes
13	42090701	42133931	M. sieversii	HF35667	20.832005|25.446623|25.971669|26.664807	UBX domain-containing protein 4-like protein	Yes
13	42248701	42278554	M. sieversii	HF35670	19.793007|20.568790|35.461462	UV radiation resistance-associated gene protein	No
13	42495701	42507179	M. sieversii	HF35671	20.959467|25.384107	F-box/LRR-repeat protein At3g48880-like	No
13	42599701	42607940	M. sieversii	HF35676	22.976273|23.556573	Unknown protein	No
13	42616701	42624110	M. sieversii	HF35676	21.8106	Unknown protein	No
13	42772701	42795181	M. sieversii	HF35679	21.224556|25.452257|26.138513	Beta-amyrin 28-oxidase-like	Yes
13	42870701	42894225	M. sieversii	HF35683	21.062084|28.953381	BTB/POZ domain-containing protein	No
13	42870701	42894225	M. sieversii	HF35681	21.062084|28.953381	Ankyrin repeat domain-containing protein	No
13	42870701	42894225	M. sieversii	HF35682	21.062084|28.953381	Ankyrin repeat domain-containing protein	No
13	43769701	43787879	M. sieversii	HF15349	21.473373|28.757245	Unknown protein	No
13	43769701	43787879	M. sieversii	HF15348	21.473373|28.757245	Unknown protein	No
13	44614701	44639882	M. sieversii	HF15361	20.2009	Gag-pol	No
14	1109644	1116183	NA	HF19914	24.765428|42.647635	Protein QUIRKY like	No
14	1109644	1116183	NA	HF19915	24.765428|42.647635	Protein QUIRKY like	No
14	1124644	1133278	M. sieversii	HF19916	21.145606|34.995245	Transmembrane protein, putative	Yes
14	1124644	1133278	M. sieversii	HF19917	21.145606|34.995245	Peroxidase	Yes
14	1156644	1166972	M. sieversii	HF19920	23.168833|23.389365|46.335125	MYB transcription factor	Yes
14	1181644	1186541	M. sieversii	HF19921	21.621	Zinc finger protein VAR3 chloroplastic	Yes
14	1190644	1195551	M. sieversii	HF19922	23.104	NADH-cytochrome b5 reductase	Yes
14	1201644	1205958	M. sieversii	HF19924	25.5126	Tetratricopeptide repeat protein	No
14	1201644	1205958	M. sieversii	HF19925	25.5126	FRIGIDA-like protein	Yes
14	1219644	1227471	M. sieversii	HF19928	21.577192|27.970270	Arf GTPase activating protein	No
14	1219644	1227471	M. sieversii	HF19927	21.577192|27.970270	Myb transcription factor	Yes
14	1238644	1250597	M. sieversii	HF19929	20.186656|25.253406|31.593912|33.655586	GrpE protein homolog	Yes
14	1299644	1304178	M. sieversii	HF19932	42.1782	ELMO domain-containing protein B	Yes
14	1309644	1315922	M. sieversii	HF19933	22.994191|38.867950	Far1-related sequence 3	No
14	1309644	1315922	M. sieversii	HF19934	22.994191|38.867950	Ulp1 protease family C-terminal catalytic domain containing protein expressed	Yes
14	1328644	1333072	M. sieversii	HF19936	33.1436	Random slug protein	Yes
14	1387644	1392191	M. sieversii	HF19941	30.6612	Kinase family protein	No
14	1392644	1397068	M. sieversii	HF19941	31.67	Kinase family protein	No
14	1392644	1397068	M. sieversii	HF19942	31.67	AT3g10020/T22K18_16	Yes
14	1483644	1488034	M. sieversii	HF19950	19.9463	Delta (14)-sterol reductase-like protein	Yes
14	1561644	1568270	M. sieversii	HF19955	20.506563|38.900489	serine/threonine-protein kinase CTR1	No
14	1561644	1568270	M. sieversii	HF19954	20.506563|38.900489	Phosphopantothenoylcysteine decarboxylase	Yes
14	1588644	1593489	M. sieversii	HF19958	21.6532	Ribosome production factor 2 homolog	No
14	1588644	1593489	M. sieversii	HF19957	21.6532	Heat stress transcription factor A-3	Yes
14	1609644	1625428	M. sieversii	HF19962	19.595773|30.659965|34.716239	PAN domain-containing protein	No
14	1609644	1625428	M. sieversii	HF19961	19.595773|30.659965|34.716239	F-box protein GID2	No
14	1651644	1657278	M. sieversii	HF19964	24.554968|41.956935	Fructose-bisphosphate aldolase	Yes
14	1658644	1663631	M. sieversii	HF19964	23.6649	Fructose-bisphosphate aldolase	Yes
14	1747644	1755930	M. sieversii	HF19971	21.553933|24.113914	Histone-lysine N-methyltransferase SETD1B-like protein	Yes
14	1829644	1839998	M. sieversii	HF19976	23.536232|33.648196|43.090140	Pleiotropic drug resistance protein 2	Yes
14	1880644	1885200	M. sieversii	HF19978	19.8071	Unknown protein	No
14	1917644	1923498	M. sieversii	HF19982	53.458982|65.695865	Serine/threonine protein kinase	Yes
14	1917644	1923498	M. sieversii	HF19981	53.458982|65.695865	Histidinol-phosphate aminotransferase family	Yes
14	1937644	1942118	M. sieversii	HF19984	27.9838	60S acidic ribosomal protein	Yes
14	1937644	1942118	M. sieversii	HF19983	27.9838	Monodehydroascorbate reductase	Yes
14	1989644	2002855	M. sieversii	HF19989	20.645282|22.552169|33.816247|37.061702|40.852179	Subtilisin-like protease SBT4.15	No
14	2010644	2021058	M. sieversii	HF19990	23.659159|33.330292|47.044101	Cytochrome P450, putative	Yes
14	2038644	2046739	M. sieversii	HF19991	20.976654|35.039911	GDSL esterase/lipase	Yes
14	2079644	2085533	M. sieversii	HF19996	20.704632|21.210725	transcription initiation factor TFIID subunit 12	No
14	2079644	2085533	M. sieversii	HF19997	20.704632|21.210725	Solute carrier	Yes
14	2095644	2105362	M. sieversii	HF19999	20.823610|27.250842|28.919820	Purple acid phosphatase	Yes
14	2095644	2105362	M. sieversii	HF19998	20.823610|27.250842|28.919820	Zinc finger A20 and AN1 domain-containing stress-associated protein 4	Yes
14	2117644	2124686	M. sieversii	HF20001	19.814857|29.945055	Purple acid phosphatase	No
14	2136644	2143474	M. sieversii	HF20002	28.248598|34.255687	Protein LITTLE ZIPPER like	Yes
14	2136644	2143474	M. sieversii	HF20003	28.248598|34.255687	CAAX prenyl protease 2	Yes
14	2165644	2170324	M. sieversii	HF20007	24.4928	Unknown protein	No
14	2222644	2230870	M. sieversii	HF20013	22.102	NDR1/HIN1-Like protein 3-like	No
14	2222644	2230870	M. sieversii	HF20012	22.102	Abscisic acid insensitive	Yes
14	2241644	2256759	M. sieversii	HF20014	40.915	NDR1/HIN1-Like protein 3-like	No
14	2241644	2256759	M. sieversii	HF20015	40.915	F-box/LRR-repeat protein	Yes
14	2259644	2265704	M. sieversii	HF20016	28.609781|31.523366	Iron-sulfur cluster assembly protein, putative	No
14	2259644	2265704	M. sieversii	HF20017	28.609781|31.523366	Cell division protein FtsZ-2-2-like protein	Yes
14	2277644	2289634	M. sieversii	HF20019	22.533540|22.643385|32.236635|33.898240	Protein CIA1	Yes
14	2277644	2289634	M. sieversii	HF20020	22.533540|22.643385|32.236635|33.898240	Ribosomal protein	Yes
14	2302644	2309217	M. sieversii	HF20021	20.929963|28.460199	Iron-sulfur cluster biosynthesis family protein	Yes
14	2302644	2309217	M. sieversii	HF20022	20.929963|28.460199	1-(5-phosphoribosyl)-5-[(5-phosphoribosylamino)methylideneamino] imidazole-4-carboxamide isomerase, chloroplastic	Yes
14	2400644	2408023	M. sieversii	HF20028	23.4131	F-box/LRR-repeat protein	No
14	2421644	2427039	M. sieversii	HF20029	19.7199	E3 ubiquitin-protein ligase RGLG2	No
14	2651644	2659065	M. sieversii	HF20051	27.3017	Pentatricopeptide repeat-containing protein	No
14	2651644	2659065	M. sieversii	HF20052	27.3017	Rho GTPase-activating protein 1	Yes
14	2679644	2684732	M. sieversii	HF20054	25.1544	Auxin-responsive protein	No
14	2747644	2752914	NA	HF20061	31.5979	Ubiquitin-60S ribosomal protein L40	Yes
14	2747644	2752914	NA	HF20060	31.5979	1-aminocyclopropane-1-carboxylate oxidase homolog 4-like	Yes
14	2757644	2762141	NA	HF20062	25.8127	DNA-directed RNA polymerase subunit beta	Yes
14	2787644	2792686	M. sieversii	HF20067	46.0323	Senescence regulator	No
14	2984644	2990527	M. sieversii	HF20076	21.9826	Unknown protein	No
14	3016644	3021134	M. sieversii	HF20078	23.5749	Tetratricopeptide repeat (TPR)-like superfamily protein	Yes
14	3046644	3052218	M. sieversii	HF20084	21.1033	F-box family protein, putative	Yes
14	3130644	3135902	M. sieversii	HF20091	23.0816	IAA-amino acid hydrolase ILR1	Yes
14	3130644	3135902	M. sieversii	HF20090	23.0816	IAA-amino acid hydrolase ILR1	Yes
14	3213644	3220594	M. sieversii	HF20097	20.552	E3 ubiquitin-protein ligase	Yes
14	27836644	27844440	M. sieversii	HF24846	21.693111|22.214750	Unknown protein	No
14	27836644	27844440	M. sieversii	HF24847	21.693111|22.214750	Pentatricopeptide repeat-containing protein	Yes
14	27930644	27936281	M. sieversii	HF24837	22.4425	Pentatricopeptide repeat-containing protein	No
14	27930644	27936281	M. sieversii	HF24838	22.4425	Protein DCL chloroplastic	No
14	28687644	28692866	M. sieversii	HF24750	28.1903	Ras GTPase-activating protein-binding protein 1 isoform X1	No
14	28687644	28692866	M. sieversii	HF24752	28.1903	Mitochondrial import receptor subunit TOM5-like	Yes
14	28687644	28692866	M. sieversii	HF24751	28.1903	Cleavage and polyadenylation specificity factor subunit like	Yes
14	28993644	28998161	M. sylvestris	HF24719	19.7255	Unknown protein	No
14	28993644	28998161	M. sylvestris	HF24720	19.7255	Transcription factor BIM1, putative isoform 2	Yes
14	29171644	29176368	M. sylvestris	HF24692	22.7683	Protein MIZU-KUSSEI 1	No
14	29177644	29183113	M. sylvestris	HF24691	30.7839	Kinesin-like protein	Yes
14	29194644	29201774	M. sylvestris	HF24689	25.2021	early nodulin-like protein 1	No
14	29194644	29201774	M. sylvestris	HF24688	25.2021	Peptidyl-prolyl cis-trans isomerase, chloroplastic	Yes
14	29214644	29220625	M. sylvestris	HF24686	21.3002	zinc finger BED domain-containing protein DAYSLEEPER isoform X2	No
14	29214644	29220625	M. sylvestris	HF24687	21.3002	Adenine nucleotide alpha hydrolases-like superfamily protein	Yes
14	29214644	29220625	M. sylvestris	HF24685	21.3002	Zinc finger BED domain-containing protein DAYSLEEPER	Yes
14	29230644	29235973	M. sylvestris	HF24683	23.7023	Photosystem II D2 protein	No
14	29230644	29235973	M. sylvestris	HF24682	23.7023	Protein CHUP1 chloroplastic	No
14	29230644	29235973	M. sylvestris	HF24684	23.7023	Translation initiation factor eIF-2B subunit delta	Yes
14	29375644	29380599	M. sylvestris	HF24663	23.6968	ATP-dependent helicase/nuclease subunit A isoform 2	No
14	29375644	29380599	M. sylvestris	HF24662	23.6968	Cytochrome P450, putative	Yes
14	29375644	29380599	M. sylvestris	HF24664	23.6968	pre-rRNA-processing protein TSR1 homolog	Yes
14	29410644	29415528	M. sylvestris	HF24659	22.5869	Unknown protein	No
14	29410644	29415528	M. sylvestris	HF24658	22.5869	Cytochrome P450 family protein	No
14	29410644	29415528	M. sylvestris	HF24657	22.5869	Cytochrome P450, putative	No
14	29410644	29415528	M. sylvestris	HF24656	22.5869	Cytochrome P450, putative	Yes
14	29451644	29456502	M. sylvestris	HF24653	21.9621	Peptidyl-tRNA hydrolase	No
14	29451644	29456502	M. sylvestris	HF24652	21.9621	F-box protein	No
14	29884644	29889734	NA	HF24604	21.6396	AP-3 complex subunit delta	No
14	29945644	29952748	M. sylvestris	HF24600	19.9059	Coatomer subunit beta	No
14	29945644	29952748	M. sylvestris	HF24601	19.9059	Unknown protein	No
14	30016644	30021494	M. sylvestris	HF24592	21.4965	non-specific lipid-transfer protein 2	Yes
14	30140644	30145119	M. sylvestris	HF24579	20.5209	nuclear poly(A) polymerase 1-like	Yes
14	30140644	30145119	M. sylvestris	HF24578	20.5209	T-complex protein 1 subunit delta	Yes
14	30331644	30335861	M. sylvestris	HF24553	21.6731	Myb-like transcription factor 6	Yes
14	30365644	30370302	M. sieversii	HF24552	21.1159	GPI-anchored protein	Yes
14	30376644	30381000	M. sieversii	HF24551	23.623	Mitogen-activated protein kinase	Yes
14	30385644	30391581	M. sieversii	HF24551	20.2059	Mitogen-activated protein kinase	Yes
14	30391644	30400260	M. sieversii	HF24550	20.359721|24.453921|25.752288	Histone	Yes
14	30420644	30425471	M. sieversii	HF24549	30.9412	Serine/threonine-protein kinase	Yes
14	30555644	30560216	M. sieversii	HF24541	22.1447	Outer envelope protein	Yes
14	30578644	30587282	M. sieversii	HF24537	22.298914|23.428549|26.221387	Ketose-bisphosphate aldolase, class-II	Yes
14	30578644	30587282	M. sieversii	HF24538	22.298914|23.428549|26.221387	Aldose 1-epimerase	Yes
14	30578644	30587282	M. sieversii	HF24539	22.298914|23.428549|26.221387	ERAD-associated E3 ubiquitin-protein ligase component HRD3A	Yes
14	30588644	30600072	M. sieversii	HF24537	19.620726|24.821190|26.214231	Ketose-bisphosphate aldolase, class-II	Yes
14	30627644	30632652	M. sieversii	HF24531	23.5496	SURF1-like protein	Yes
14	30637644	30642141	M. sieversii	HF24528	38.4614	Protein TIFY 6B isoform X2	No
14	30637644	30642141	M. sieversii	HF24529	38.4614	TPR repeat-containing thioredoxin TDX	Yes
14	30646644	30652705	M. sieversii	HF24527	21.5769	Kinase, putative	Yes
14	30667644	30672779	M. sieversii	HF24525	20.8697	Chaperone protein DnaJ	Yes
14	30972644	30979515	M. sieversii	HF24492	31.837549|32.233133	Genome sequencing data, contig C315	Yes
14	30972644	30979515	M. sieversii	HF24493	31.837549|32.233133	Reductase 1	Yes
14	31005644	31010157	M. sieversii	HF24488	20.6271	MYB transcription factor 3	Yes
14	31020644	31025497	M. sieversii	HF24485	19.7504	Glutamate decarboxylase	Yes
14	31169644	31174535	M. sieversii	HF24474	28.5915	Homeobox-leucine zipper protein	Yes
14	31223644	31232808	M. sieversii	HF24467	21.126770|22.082287|24.774476	protein argonaute 1-like	Yes
14	31223644	31232808	M. sieversii	HF24466	21.126770|22.082287|24.774476	Glycosyltransferase	Yes
14	31236644	31243054	M. sieversii	HF24466	19.843304|31.689146|35.091933	Glycosyltransferase	Yes
14	31243644	31248345	M. sieversii	HF24464	27.4278	Long-chain-aldehyde dehydrogenase	No
14	31243644	31248345	M. sieversii	HF24465	27.4278	Glycosyltransferase	No
14	31243644	31248345	M. sieversii	HF24463	27.4278	Rhodanese-like domain-containing protein 8 chloroplastic	Yes
14	31243644	31248345	M. sieversii	HF24466	27.4278	Glycosyltransferase	Yes
14	31302644	31307747	M. sieversii	HF24458	20.7093	ADP-ribosylation factor GTPase-activating protein	No
14	31302644	31307747	M. sieversii	HF24457	20.7093	BolA family transcriptional regulator	No
14	31302644	31307747	M. sieversii	HF24456	20.7093	HSP20-like chaperones superfamily protein, putative	Yes
14	31328644	31339470	M. sieversii	HF24452	19.596728|19.741922|20.478820	DNA-directed RNA polymerase II subunit RPB7	Yes
14	31328644	31339470	M. sieversii	HF24450	19.596728|19.741922|20.478820	Plastid division protein CDP1 chloroplastic	Yes
14	31328644	31339470	M. sieversii	HF24451	19.596728|19.741922|20.478820	Succinate--CoA ligase [ADP-forming] subunit alpha, mitochondrial	Yes
15	48249	78318	M. sieversii	HF13672	36.4238	vinorine synthase-like	No
15	48249	78318	M. sieversii	HF13673	36.4238	Hyoscyamine 6-dioxygenase	Yes
15	48249	78318	M. sieversii	HF13674	36.4238	RING-type E3 ubiquitin transferase	Yes
15	90249	147019	M. sieversii	HF13666	19.552273|28.976560|52.387422	WD repeat-containing protein DWA2	No
15	90249	147019	M. sieversii	HF13665	19.552273|28.976560|52.387422	At1g76250	No
15	90249	147019	M. sieversii	HF13668	19.552273|28.976560|52.387422	O-fucosyltransferase	No
15	90249	147019	M. sieversii	HF13663	19.552273|28.976560|52.387422	nitrate regulatory gene2 protein	Yes
15	90249	147019	M. sieversii	HF13670	19.552273|28.976560|52.387422	Pentatricopeptide repeat-containing protein, mitochondrial	Yes
15	90249	147019	M. sieversii	HF13664	19.552273|28.976560|52.387422	Transcription activator-like protein	Yes
15	90249	147019	M. sieversii	HF13667	19.552273|28.976560|52.387422	Inactive purple acid phosphatase-like protein	Yes
15	90249	147019	M. sieversii	HF13669	19.552273|28.976560|52.387422	DUF760 domain-containing protein	Yes
15	153249	216886	M. sieversii	HF13656	21.283953|28.132322|36.068567|36.330829	lysine histidine transporter-like 8	No
15	153249	216886	M. sieversii	HF13650	21.283953|28.132322|36.068567|36.330829	neutral ceramidase-like	No
15	153249	216886	M. sieversii	HF13657	21.283953|28.132322|36.068567|36.330829	Lysine histidine transporter-like 8	No
15	153249	216886	M. sieversii	HF13660	21.283953|28.132322|36.068567|36.330829	DUF241 domain protein	No
15	153249	216886	M. sieversii	HF13654	21.283953|28.132322|36.068567|36.330829	Lysine-specific histone demethylase	No
15	153249	216886	M. sieversii	HF13661	21.283953|28.132322|36.068567|36.330829	ATP-dependent zinc metalloprotease FTSH	No
15	153249	216886	M. sieversii	HF13659	21.283953|28.132322|36.068567|36.330829	NADH dehydrogenase [ubiquinone] 1 beta subcomplex subunit 2	No
15	153249	216886	M. sieversii	HF13658	21.283953|28.132322|36.068567|36.330829	4-coumarate--CoA ligase-like 5	Yes
15	153249	216886	M. sieversii	HF13649	21.283953|28.132322|36.068567|36.330829	Cytoplasmic tRNA 2-thiolation protein 1	Yes
15	153249	216886	M. sieversii	HF13652	21.283953|28.132322|36.068567|36.330829	Protein DMP2	Yes
15	153249	216886	M. sieversii	HF13651	21.283953|28.132322|36.068567|36.330829	alcohol dehydrogenase-like 7	Yes
15	153249	216886	M. sieversii	HF13655	21.283953|28.132322|36.068567|36.330829	NADH-ubiquinone oxidoreductase chain	Yes
15	153249	216886	M. sieversii	HF13653	21.283953|28.132322|36.068567|36.330829	Dehydrin 1	Yes
15	239249	281594	M. sieversii	HF13644	27.756823|31.608531	Rop guanine nucleotide exchange factor 1	No
15	239249	281594	M. sieversii	HF13645	27.756823|31.608531	prolyl endopeptidase-like	Yes
15	239249	281594	M. sieversii	HF13646	27.756823|31.608531	Pseudouridine synthase family protein, putative isoform 1	Yes
15	340249	377046	M. sieversii	HF13626	27.7089	Exopolysaccharide phosphotransferase SCO6021, putative	No
15	340249	377046	M. sieversii	HF13625	27.7089	Complex 1 LYR protein	No
15	340249	377046	M. sieversii	HF13627	27.7089	Pentatricopeptide repeat-containing protein, mitochondrial	Yes
15	340249	377046	M. sieversii	HF13628	27.7089	LYR motif-containing protein	Yes
15	340249	377046	M. sieversii	HF13623	27.7089	Calcium-dependent protein kinase 29	Yes
15	340249	377046	M. sieversii	HF13624	27.7089	Prolyl 4-hydroxylase alpha-like protein	Yes
15	340249	377046	M. sieversii	HF13629	27.7089	Syringolide-induced protein 14-1-1	Yes
15	381249	447168	M. sieversii	HF13620	19.944164|21.680770|22.314144|24.362585|37.821744|42.893754	Expansin	No
15	381249	447168	M. sieversii	HF13622	19.944164|21.680770|22.314144|24.362585|37.821744|42.893754	Ring finger protein, putative	Yes
15	381249	447168	M. sieversii	HF13618	19.944164|21.680770|22.314144|24.362585|37.821744|42.893754	Alcohol dehydrogenase superfamily	Yes
15	381249	447168	M. sieversii	HF13616	19.944164|21.680770|22.314144|24.362585|37.821744|42.893754	Subtilisin-like protease-like protein	Yes
15	381249	447168	M. sieversii	HF13615	19.944164|21.680770|22.314144|24.362585|37.821744|42.893754	Skp1-like protein 1	Yes
15	381249	447168	M. sieversii	HF13617	19.944164|21.680770|22.314144|24.362585|37.821744|42.893754	RNA-binding protein Lupus La	Yes
15	381249	447168	M. sieversii	HF13614	19.944164|21.680770|22.314144|24.362585|37.821744|42.893754	GDSL esterase/lipase EXL3	Yes
15	381249	447168	M. sieversii	HF13621	19.944164|21.680770|22.314144|24.362585|37.821744|42.893754	ribonuclease P protein subunit p25-like protein isoform X2	Yes
15	381249	447168	M. sieversii	HF13619	19.944164|21.680770|22.314144|24.362585|37.821744|42.893754	UPF0496 protein	Yes
15	481249	559717	M. sieversii	HF13606	22.217765|22.300971|24.907586|29.480805|38.327464	Vacuolar protein sorting-associated protein 35	No
15	481249	559717	M. sieversii	HF13611	22.217765|22.300971|24.907586|29.480805|38.327464	GDSL esterase/lipase EXL3-like	Yes
15	481249	559717	M. sieversii	HF13609	22.217765|22.300971|24.907586|29.480805|38.327464	E3 ubiquitin-protein ligase BOI	Yes
15	481249	559717	M. sieversii	HF13610	22.217765|22.300971|24.907586|29.480805|38.327464	Protein FREE1	Yes
15	481249	559717	M. sieversii	HF13605	22.217765|22.300971|24.907586|29.480805|38.327464	ABC transporter B family member 13	Yes
15	481249	559717	M. sieversii	HF13608	22.217765|22.300971|24.907586|29.480805|38.327464	Prostaglandin E synthase 2-like	Yes
15	481249	559717	M. sieversii	HF13604	22.217765|22.300971|24.907586|29.480805|38.327464	DNA-directed RNA polymerase subunit	Yes
15	481249	559717	M. sieversii	HF13607	22.217765|22.300971|24.907586|29.480805|38.327464	Kinase family protein	Yes
15	481249	559717	M. sieversii	HF13603	22.217765|22.300971|24.907586|29.480805|38.327464	splicing factor, proline- and glutamine-rich-like	Yes
15	1026249	1030657	M. sieversii	HF13551	20.9173	Receptor-like protein kinase	Yes
15	1026249	1030657	M. sieversii	HF13552	20.9173	Alpha/beta hydrolase-1	Yes
15	1126249	1139059	M. sieversii	HF13541	20.7956	Unknown protein	No
15	1126249	1139059	M. sieversii	HF13542	20.7956	SH3 domain-containing protein 2-like	No
15	1529249	1534327	M. sieversii	HF13498	20.0436	Gamma carbonic anhydrase 1 mitochondrial	No
15	1529249	1534327	M. sieversii	HF13499	20.0436	Carbohydrate kinase	Yes
15	1577249	1582695	M. sieversii	HF13488	20.0166	Unknown protein	No
15	1577249	1582695	M. sieversii	HF13487	20.0166	zinc-finger homeodomain protein 5-like	Yes
15	2093249	2098239	M. sieversii	HF13420	21.744	Unknown protein	Yes
15	2448249	2453155	M. sieversii|M. sylvestris	HF13383	20.6205	Nucleobase-ascorbate transporter 1	Yes
15	2801249	2810942	M. sieversii	HF13350	20.379108|20.816242|21.188790	DNA-directed RNA polymerase subunit beta	Yes
15	2813249	2818311	M. sieversii	HF13349	20.0891	phospholipase D Z-like	Yes
15	2813249	2818311	M. sieversii	HF13350	20.0891	DNA-directed RNA polymerase subunit beta	Yes
15	2820249	2825843	NA	HF13349	25.095860|25.312574	phospholipase D Z-like	Yes
15	2820249	2825843	NA	HF13348	25.095860|25.312574	BTB/POZ domain-containing protein	Yes
15	2852249	2862356	M. sieversii	HF13346	26.928198|47.723733	Early nodulin-like protein 1	Yes
15	2852249	2862356	M. sieversii	HF13345	26.928198|47.723733	Nucleoid-associated protein	Yes
15	2890249	2895720	M. sieversii	HF13341	24.4212	Nucleoid-associated protein	Yes
15	2900249	2906895	M. sieversii	HF13340	21.003261|22.698039	Eukaryotic translation initiation factor isoform 4G-1 isoform A	Yes
15	2918249	2923244	M. sieversii	HF13339	22.2909	U2 snRNP-associated SURP motif-containing protein-like isoform X2	Yes
15	2918249	2923244	M. sieversii	HF13340	22.2909	Eukaryotic translation initiation factor isoform 4G-1 isoform A	Yes
15	2933249	2941579	M. sieversii	HF13339	20.119890|24.909311	U2 snRNP-associated SURP motif-containing protein-like isoform X2	Yes
15	2933249	2941579	M. sieversii	HF13338	20.119890|24.909311	L10-interacting MYB domain-containing protein	Yes
15	2973249	2978506	M. sieversii	HF13334	24.5533	monogalactosyldiacylglycerol synthase, chloroplastic	Yes
15	2999249	3015430	M. sieversii	HF13328	22.599282|22.617933|23.184241|33.311265	Lariat debranching enzyme	Yes
15	2999249	3015430	M. sieversii	HF13329	22.599282|22.617933|23.184241|33.311265	Protein TIC 55 chloroplastic-like	Yes
15	2999249	3015430	M. sieversii	HF13327	22.599282|22.617933|23.184241|33.311265	Pentatricopeptide repeat-containing protein, putative	Yes
15	3018249	3027595	M. sieversii	HF13326	20.270455|20.516989|37.410607	Aspartyl protease family protein	Yes
15	3030249	3036545	M. sieversii	HF13325	26.346364|27.380404	protein ENHANCED DISEASE RESISTANCE 2-like	Yes
15	3039249	3044740	M. sieversii	HF13324	22.812	UbiB domain protein	No
15	3039249	3044740	M. sieversii	HF13323	22.812	UbiB domain protein	No
15	3039249	3044740	M. sieversii	HF13322	22.812	Protein phosphatase	Yes
15	3052249	3059223	M. sieversii	HF13321	35.5331	CONSTANS-like protein 1	Yes
15	3066249	3071951	M. sieversii	HF13320	20.317247|21.948211	Protein BOLA4 chloroplastic/mitochondrial	No
15	3100249	3105753	NA	HF13317	25.296518|40.485012	3-hydroxyisobutyryl-CoA hydrolase-like protein 2, mitochondrial	No
15	3100249	3105753	NA	HF13316	25.296518|40.485012	Serine/threonine-protein kinase TOR	Yes
15	3116249	3120711	NA	HF13315	25.3837	NAD(P)-binding rossmann-fold protein	Yes
15	3116249	3120711	NA	HF13314	25.3837	Glutamate receptor	Yes
15	3144249	3151077	M. sieversii	HF13313	21.893546|33.659421	Glutamate receptor 2.7	Yes
15	3152249	3174933	M. sieversii	HF13312	20.068589|20.727070|20.827478|21.652639|22.524678|23.980568|25.291038|25.527637|27.130419|31.233862|36.210315	Histidine kinase 5	Yes
15	3152249	3174933	M. sieversii	HF13313	20.068589|20.727070|20.827478|21.652639|22.524678|23.980568|25.291038|25.527637|27.130419|31.233862|36.210315	Glutamate receptor 2.7	Yes
15	3230249	3235459	M. sieversii	HF13309	27.2966	Hydroxyproline-rich glycoprotein family protein	No
15	3230249	3235459	M. sieversii	HF13308	27.2966	Flavin-containing monooxygenase	No
15	3244249	3249048	M. sieversii	HF13306	32.9643	3-ketoacyl-CoA synthase	Yes
15	3259249	3268260	M. sieversii	HF13305	19.746558|29.153337|31.155507	Reticulon-like protein	Yes
15	3271249	3279824	M. sieversii	HF13304	20.940312|24.075850	BRCT domain-containing DNA repair protein	Yes
15	3301249	3305756	M. sieversii	HF13302	29.3155	DUF1677 family protein	No
15	3336249	3341141	M. sieversii	HF13297	22.9379	Guanine nucleotide-binding protein alpha-1 subunit	No
15	3371249	3380847	M. sieversii	HF13295	19.672841|34.018880	myosin-15	Yes
15	3403249	3408209	M. sieversii	HF13294	22.4393	Copper-transporting ATPase	Yes
15	3410249	3414963	M. sieversii	HF13292	22.6125	Transmembrane protein	No
15	3410249	3414963	M. sieversii	HF13293	22.6125	YlmG homolog protein 2 chloroplastic	Yes
15	3410249	3414963	M. sieversii	HF13291	22.6125	Ferredoxin-like protein	Yes
15	3410249	3414963	M. sieversii	HF13294	22.6125	Copper-transporting ATPase	Yes
15	3435249	3455285	M. sieversii	HF13286	23.815270|24.847354|27.656063|29.995999|32.271400|36.594490	Unknown protein	No
15	3435249	3455285	M. sieversii	HF13287	23.815270|24.847354|27.656063|29.995999|32.271400|36.594490	Unknown protein	No
15	3435249	3455285	M. sieversii	HF13288	23.815270|24.847354|27.656063|29.995999|32.271400|36.594490	cytokinin dehydrogenase 7	Yes
15	3467249	3471663	M. sieversii	HF13284	21.8493	Cytochrome P450, putative	No
15	3478249	3484629	M. sieversii	HF13282	27.519055|37.128951	Cyclic nucleotide-gated ion channel 1	No
15	3478249	3484629	M. sieversii	HF13281	27.519055|37.128951	Cytochrome P450, putative	Yes
15	3486249	3494487	M. sieversii	HF13281	19.907478|20.587189|29.182328	Cytochrome P450, putative	Yes
15	3486249	3494487	M. sieversii	HF13280	19.907478|20.587189|29.182328	Trihelix transcription factor GT-2	Yes
15	3496249	3503026	M. sieversii	HF13279	24.2837	MYB transcription factor	Yes
15	3559249	3565614	M. sieversii	HF13276	29.0927	MYB transcription factor	Yes
15	3582249	3595210	M. sieversii	HF13275	20.132073|24.200269|24.304507|26.587137	E3 ubiquitin-protein ligase RBBP6	Yes
15	3582249	3595210	M. sieversii	HF13274	20.132073|24.200269|24.304507|26.587137	40S ribosomal protein S3-3	Yes
15	3599249	3604227	M. sieversii	HF13273	23.6292	Thermospermine synthase ACAULIS5	Yes
15	3599249	3604227	M. sieversii	HF13271	23.6292	Mechanosensitive ion channel protein	Yes
15	3599249	3604227	M. sieversii	HF13272	23.6292	Replication protein A subunit	Yes
15	3607249	3611850	M. sieversii	HF13270	21.8879	Serine/threonine-protein kinase STY46	No
15	3628249	3636849	M. sieversii	HF13268	20.903615|38.106013	Nitrilase/cyanide hydratase and apolipoprotein N-acyltransferase family protein	No
15	3628249	3636849	M. sieversii	HF13267	20.903615|38.106013	RWP-RK domain containing protein	No
15	3628249	3636849	M. sieversii	HF13266	20.903615|38.106013	Pentatricopeptide repeat-containing protein	Yes
15	3642249	3648259	M. sieversii	HF13265	22.2701	Unknown protein	No
15	3642249	3648259	M. sieversii	HF13266	22.2701	Pentatricopeptide repeat-containing protein	Yes
15	3666249	3670751	M. sieversii	HF13261	22.2281	Unknown protein	No
15	3666249	3670751	M. sieversii	HF13262	22.2281	L-type lectin-domain containing receptor kinase IX.1-like	No
15	3679249	3685901	M. sieversii	HF13260	25.0813	Ankyrin repeat-containing protein	Yes
15	3679249	3685901	M. sieversii	HF13259	25.0813	17.9 kDa class II heat shock protein	Yes
15	3687249	3697457	M. sieversii	HF13258	24.570717|28.577491|31.279150	Unknown protein	Yes
15	3687249	3697457	M. sieversii	HF13259	24.570717|28.577491|31.279150	17.9 kDa class II heat shock protein	Yes
15	3724249	3729940	M. sieversii	HF13253	20.014459|23.566405	Cyclopropane-fatty-acyl-phospholipid synthase	Yes
15	3749249	3759449	M. sieversii	HF13250	20.309764|25.920911	E3 ubiquitin-protein ligase AIP2	Yes
15	3749249	3759449	M. sieversii	HF13249	20.309764|25.920911	Serine/threonine-protein kinase	Yes
15	3766249	3771827	NA	HF13247	26.9086	Peptidyl-prolyl cis-trans isomerase, putative	No
15	3776249	3781497	NA	HF13246	20.6025	Conserved oligomeric Golgi complex subunit 8	Yes
15	3852249	3857641	M. sieversii	HF13237	27.0209	IQ domain-containing protein IQM1	No
15	3852249	3857641	M. sieversii	HF13236	27.0209	Serine/threonine-protein kinase PBS1	Yes
15	3852249	3857641	M. sieversii	HF13238	27.0209	Mitochondrial carrier protein	Yes
15	3867249	3871727	M. sieversii	HF13235	20.5502	IQ domain-containing protein	Yes
15	15434249	15438858	M. sylvestris	HF30614	20.6529	2-oxoglutarate-Fe(II) type oxidoreductase-like isoform X2	Yes
15	18213249	18222019	M. sieversii	HF30867	21.043009|26.820987|33.648064	Unknown protein	Yes
15	18357249	18369183	M. sieversii	HF30879	20.981641|23.451980|23.509278|30.761997|38.184797|60.882142	AT-rich interactive domain-containing protein 6-like	Yes
15	18396249	18414427	M. sieversii	HF30883	19.6065	3-hydroxy-3-methylglutaryl coenzyme A reductase	Yes
15	18449249	18459166	M. sieversii	HF30884	22.725631|28.715492|32.646358	Unknown protein	No
15	18449249	18459166	M. sieversii	HF30885	22.725631|28.715492|32.646358	RNA-binding protein 24-A-like	Yes
15	18516249	18522239	M. sieversii	HF30891	25.1612	RING-H2 finger protein	Yes
15	18687249	18714148	M. sieversii	HF30900	21.387094|22.770928|22.782157|22.965550|25.697016|26.044818|29.487392|31.301913|45.497976	Protein phosphatase 2c, putative	Yes
15	18687249	18714148	M. sieversii	HF30901	21.387094|22.770928|22.782157|22.965550|25.697016|26.044818|29.487392|31.301913|45.497976	Amino acid transporter, putative	Yes
15	18687249	18714148	M. sieversii	HF30898	21.387094|22.770928|22.782157|22.965550|25.697016|26.044818|29.487392|31.301913|45.497976	Glutamate receptor 3.6-like	Yes
15	18687249	18714148	M. sieversii	HF30899	21.387094|22.770928|22.782157|22.965550|25.697016|26.044818|29.487392|31.301913|45.497976	Glutamate receptor 3.6	Yes
15	18811249	18821146	M. sieversii	HF30915	20.7169	Ankyrin repeat-containing protein	No
15	18811249	18821146	M. sieversii	HF30916	20.7169	Ankyrin repeat-containing protein	Yes
15	18811249	18821146	M. sieversii	HF30914	20.7169	Ankyrin repeat-containing protein	Yes
15	18832249	18844768	M. sieversii	HF30918	21.334315|38.542457	Ankyrin repeat-containing protein	Yes
15	18890249	18901060	M. sieversii	HF30924	25.203352|29.781254	Zinc finger protein ZAT3	No
15	19463249	19473315	NA	HF30974	26.200888|47.285521|48.632799	Aspartyl protease family protein 1	Yes
15	19479249	19494143	NA	HF30977	20.286850|22.444299|26.836309|32.402152|55.138806|67.622600|70.185464	Peroxidase	No
15	19479249	19494143	NA	HF30976	20.286850|22.444299|26.836309|32.402152|55.138806|67.622600|70.185464	Chaperone DnaK	No
15	19479249	19494143	NA	HF30975	20.286850|22.444299|26.836309|32.402152|55.138806|67.622600|70.185464	Pre-rRNA-processing protein esf1	Yes
15	19479249	19494143	NA	HF30974	20.286850|22.444299|26.836309|32.402152|55.138806|67.622600|70.185464	Aspartyl protease family protein 1	Yes
15	19502249	19509102	M. sieversii	HF30979	27.047696|32.207330	COS26 protein	Yes
15	19559249	19568910	M. sieversii	HF30984	28.356418|32.052068	UPF0434 protein Mmwyl1_2153-like	No
15	19559249	19568910	M. sieversii	HF30985	28.356418|32.052068	Pentatricopeptide repeat-containing protein	No
15	19559249	19568910	M. sieversii	HF30983	28.356418|32.052068	E3 ubiquitin-protein ligase	Yes
15	19559249	19568910	M. sieversii	HF30986	28.356418|32.052068	SKP1-like protein 1	Yes
15	19627249	19646423	M. sieversii	HF30994	20.036631|32.444188|34.819223|43.938441|45.210815|50.714569	GDSL esterase/lipase EXL3	No
15	19627249	19646423	M. sieversii	HF30993	20.036631|32.444188|34.819223|43.938441|45.210815|50.714569	GDSL esterase/lipase EXL3	No
15	19627249	19646423	M. sieversii	HF30995	20.036631|32.444188|34.819223|43.938441|45.210815|50.714569	Unknown protein	No
15	19627249	19646423	M. sieversii	HF30996	20.036631|32.444188|34.819223|43.938441|45.210815|50.714569	Chr4:17021672-17023593 FORWARD LENGTH=415	Yes
15	19627249	19646423	M. sieversii	HF30992	20.036631|32.444188|34.819223|43.938441|45.210815|50.714569	GDSL esterase/lipase EXL3	Yes
15	19656249	19674620	M. sieversii	HF30999	20.504589|22.384873|28.274923|30.441084|32.300272|37.999633	Cell cycle checkpoint protein RAD17	Yes
15	19656249	19674620	M. sieversii	HF31000	20.504589|22.384873|28.274923|30.441084|32.300272|37.999633	Nitrate regulatory gene2 protein	Yes
15	19656249	19674620	M. sieversii	HF30998	20.504589|22.384873|28.274923|30.441084|32.300272|37.999633	3-dehydroquinate synthase	Yes
15	19676249	19686118	M. sieversii	HF31001	19.647898|24.984874|38.464436	Ascorbate peroxidase	Yes
15	19676249	19686118	M. sieversii	HF31002	19.647898|24.984874|38.464436	Protein POLLENLESS 3-LIKE 2	Yes
15	19686249	19693331	M. sieversii	HF31002	20.292555|21.227657	Protein POLLENLESS 3-LIKE 2	Yes
15	20026249	20032344	M. sieversii	HF31025	20.8599	WEB family protein	Yes
15	20131249	20140810	M. sieversii	HF31030	20.697587|26.598013|29.667784	Monofunctional biosynthetic peptidoglycan transglycosylase	Yes
15	20131249	20140810	M. sieversii	HF31031	20.697587|26.598013|29.667784	Zinc finger protein	Yes
15	20174249	20181184	M. sieversii	HF31035	36.5322	Unknown protein	Yes
15	20661249	20667406	M. sieversii	HF31070	36.2882	Unknown protein	No
15	20706249	20715722	M. sieversii	HF31074	22.458837|29.770160	Chr1:10310424-10313369 REVERSE LENGTH=770	Yes
15	20739249	20753476	M. sieversii	HF31075	20.671934|20.779530|23.294591|35.587666|43.799460	Unknown protein	No
15	20758249	20764875	M. sieversii	HF31076	40.176	protein SHI RELATED SEQUENCE 1-like	Yes
15	20772249	20781448	M. sieversii	HF31078	33.9859	DnaJ-like	No
15	20772249	20781448	M. sieversii	HF31077	33.9859	FG-GAP repeat-containing protein	Yes
15	20916249	20933368	M. sylvestris	HF31087	23.354267|30.479961|38.225155|39.925758|40.785705|41.411742|43.012036|49.853039	Epoxide hydrolase-like protein	Yes
15	20940249	20972925	M. sylvestris	HF31090	20.456663|20.953868|22.596127|22.632646|22.845192|25.344180|27.414003|31.613043|36.498643|36.758941|38.789179|39.841947|49.144483	Unknown protein	No
15	20940249	20972925	M. sylvestris	HF31088	20.456663|20.953868|22.596127|22.632646|22.845192|25.344180|27.414003|31.613043|36.498643|36.758941|38.789179|39.841947|49.144483	Mitochondrial folate transporter/carrier	No
15	20940249	20972925	M. sylvestris	HF31089	20.456663|20.953868|22.596127|22.632646|22.845192|25.344180|27.414003|31.613043|36.498643|36.758941|38.789179|39.841947|49.144483	Unknown protein	No
15	20940249	20972925	M. sylvestris	HF31091	20.456663|20.953868|22.596127|22.632646|22.845192|25.344180|27.414003|31.613043|36.498643|36.758941|38.789179|39.841947|49.144483	Peroxidase	Yes
15	20974249	20983435	M. sylvestris	HF31091	26.647812|29.211697|31.954899|77.445555	Peroxidase	Yes
15	21095249	21103480	M. sieversii	HF31101	23.492426|28.767421	WD40 repeat	No
15	21161249	21169395	M. sieversii	HF31104	22.130606|30.574682	Ubiquitin-conjugating enzyme E2-binding protein	Yes
15	21503249	21531938	M. sieversii	HF31124	20.077982|20.408012|20.529591|20.666096|39.987934|46.128435|48.698510	mannan endo-1,4-beta-mannosidase 7	No
15	21503249	21531938	M. sieversii	HF31121	20.077982|20.408012|20.529591|20.666096|39.987934|46.128435|48.698510	Lipid phosphate phosphatase epsilon 2, chloroplastic	No
15	21503249	21531938	M. sieversii	HF31122	20.077982|20.408012|20.529591|20.666096|39.987934|46.128435|48.698510	Pentatricopeptide repeat-containing protein	No
15	21503249	21531938	M. sieversii	HF31120	20.077982|20.408012|20.529591|20.666096|39.987934|46.128435|48.698510	Transcription factor like	No
15	21503249	21531938	M. sieversii	HF31123	20.077982|20.408012|20.529591|20.666096|39.987934|46.128435|48.698510	Pentatricopeptide repeat-containing protein, putative	No
15	21534249	21549238	NA	HF31125	20.847840|21.593854|24.287100|24.812845|26.471123	GTPase Era	Yes
15	21587249	21598062	NA	HF31130	21.795851|28.334075|34.800780|51.985362	Soluble inorganic pyrophosphatase	No
15	21587249	21598062	NA	HF31131	21.795851|28.334075|34.800780|51.985362	Protein RER1	No
15	21808249	21819588	NA	HF31143	21.067967|25.367915|32.707894|33.291186	Pentatricopeptide repeat-containing protein	No
15	21978249	21985342	M. sylvestris	HF31155	22.636590|36.781083	nucleolar protein 6	No
15	22032249	22037748	NA	HF31161	31.1754	MIP18 family protein	No
15	22098249	22104263	M. sylvestris	HF31165	22.75	Late embryogenesis abundant protein	No
15	22253249	22260190	M. sieversii	HF31171	22.9906	Proline-rich receptor-like protein kinase	No
15	33328249	33335341	M. sieversii	HF40956	28.4835	Unknown protein	No
16	959131	968214	M. sieversii	HF07986	19.850422|21.475823	Annexin	No
16	988131	996744	M. sieversii	HF07981	22.751431|24.990319	Xyloglucan endotransglucosylase/hydrolase	Yes
16	988131	996744	M. sieversii	HF07982	22.751431|24.990319	Anthranilate synthase II	Yes
16	1039131	1043815	M. sieversii	HF07975	20.858	Unknown protein	No
16	1054131	1059294	NA	HF07974	28.5427	histidine kinase 4-like	Yes
16	1119131	1123613	M. sieversii	HF07966	21.5669	Ubiquitin carboxyl-terminal hydrolase	Yes
16	1171131	1179192	M. sieversii	HF07958	21.590519|26.458208	RNA-dependent RNA polymerase	Yes
16	1315131	1319887	M. sylvestris	HF07939	23.0256	1-aminocyclopropane-1-carboxylate oxidase homolog 4-like	No
16	1315131	1319887	M. sylvestris	HF07937	23.0256	1-aminocyclopropane-1-carboxylate oxidase-like 1	Yes
16	1315131	1319887	M. sylvestris	HF07938	23.0256	1-aminocyclopropane-1-carboxylate oxidase homolog 1	Yes
16	1520131	1524574	M. sylvestris	HF07916	19.7914	HMG-Y-related protein A	Yes
16	1567131	1573060	M. sieversii	HF07909	31.607162|31.696281	NAD(P)H-quinone oxidoreductase subunit L, chloroplastic	Yes
16	1567131	1573060	M. sieversii	HF07910	31.607162|31.696281	ARM repeat superfamily protein	Yes
16	1567131	1573060	M. sieversii	HF07908	31.607162|31.696281	Transmembrane protein	Yes
16	1573131	1582949	M. sieversii	HF07907	29.605395|40.438687	Protein BCCIP homolog	No
16	1573131	1582949	M. sieversii	HF07908	29.605395|40.438687	Transmembrane protein	Yes
16	1591131	1605118	M. sieversii	HF07906	22.565711|23.352722|29.689209|30.092114	DELLA protein	No
16	1591131	1605118	M. sieversii	HF07905	22.565711|23.352722|29.689209|30.092114	Senescence-associated protein	Yes
16	1605131	1609563	M. sieversii	HF07904	22.7429	RING finger protein 157	No
16	1621131	1626422	M. sieversii	HF07900	19.603	MLP-like protein 28	Yes
16	1640131	1645008	M. sieversii	HF07898	22.5999	Tyrosine phosphatase family protein	No
16	1640131	1645008	M. sieversii	HF07897	22.5999	Protein RALF-like 33	No
16	1680131	1691276	M. sieversii	HF07895	34.941937|36.642692	3-isopropylmalate dehydratase small subunit	No
16	1701131	1705773	M. sieversii	HF07894	29.3517	Tyrosine phosphatase family protein	No
16	1763131	1785086	M. sieversii	HF07886	19.777755|24.319495|26.028885|26.611552|27.076504|32.682369	Pentatricopeptide repeat-containing protein	No
16	1763131	1785086	M. sieversii	HF07885	19.777755|24.319495|26.028885|26.611552|27.076504|32.682369	Chr1:8196608-8197665 REVERSE LENGTH=248	Yes
16	1763131	1785086	M. sieversii	HF07884	19.777755|24.319495|26.028885|26.611552|27.076504|32.682369	O-fucosyltransferase	Yes
16	1788131	1800203	M. sieversii	HF07882	20.518489|21.766157|22.985860|24.821725	Sulfate transporter, putative	Yes
16	1788131	1800203	M. sieversii	HF07883	20.518489|21.766157|22.985860|24.821725	10 kDa chaperonin-like	Yes
16	1819131	1827646	M. sieversii	HF07878	23.039814|29.306952	Transmembrane protein, putative	No
16	1819131	1827646	M. sieversii	HF07879	23.039814|29.306952	Nudix hydrolase 25	Yes
16	1851131	1857136	M. sieversii	HF07876	40.343	ATP-dependent DNA helicase RecG	Yes
16	1881131	1886255	M. sieversii	HF07872	27.7983	Aquaporin NIP1-2	No
16	1911131	1916285	M. sieversii	HF07866	27.4345	Unknown protein	No
16	1911131	1916285	M. sieversii	HF07867	27.4345	18.2 kDa class I heat shock protein	No
16	1911131	1916285	M. sieversii	HF07868	27.4345	chaperone protein DnaJ-like	Yes
16	1918131	1924018	M. sieversii	HF07865	26.968847|27.526655	Unknown protein	No
16	1929131	1936920	M. sieversii	HF07864	23.0241	SMP-30/gluconolaconase/LRE-like region protein	Yes
16	1929131	1936920	M. sieversii	HF07863	23.0241	Unknown protein	Yes
16	1994131	2000902	M. sieversii	HF07858	21.605660|22.035994	MYB transcription factor	Yes
16	2409131	2413542	M. sieversii	HF07816	20.3097	Spt20 transcription factor	No
16	2469131	2474765	M. sieversii	HF07810	37.0176	zinc finger CCCH domain-containing protein 15-like	Yes
16	2516131	2522229	M. sieversii	HF07801	22.7752	Lipid phosphate phosphatase	Yes
16	2516131	2522229	M. sieversii	HF07802	22.7752	Lipid phosphate phosphatase 2	Yes
16	2591131	2596575	M. sieversii	HF07791	19.8209	DUF789 domain-containing protein	No
16	2591131	2596575	M. sieversii	HF07792	19.8209	Gamma-glutamyl-gamma-aminobutyrate hydrolase, putative	No
16	2742131	2746618	M. sieversii	HF07770	25.863	glutamine--tRNA ligase-like	Yes
16	2742131	2746618	M. sieversii	HF07771	25.863	Mannose-6-phosphate isomerase 1	Yes
16	2771131	2776451	M. sieversii	HF07765	22.2878	Unknown protein	No
16	2771131	2776451	M. sieversii	HF07766	22.2878	Endonuclease 2	Yes
16	3279131	3284156	M. sieversii	HF07699	20.7323	Leucoanthocyanidin reductase 2	No
16	3279131	3284156	M. sieversii	HF07698	20.7323	Transmembrane Fragile-X-F-associated protein	Yes
16	3472131	3478967	M. sieversii	HF07682	21.521	Unknown protein	Yes
16	9547131	9552527	M. sieversii	HF26260	28.3917	Pentatricopeptide repeat-containing protein, putative	No
16	9547131	9552527	M. sieversii	HF26258	28.3917	Pentatricopeptide repeat-containing protein	No
16	9547131	9552527	M. sieversii	HF26259	28.3917	Pentatricopeptide repeat-containing protein	No
16	9665131	9671582	M. sieversii	HF26272	20.9323	AP2 domain class transcription factor	No
16	9745131	9751370	M. sieversii	HF26279	30.2787	Transaldolase	Yes
16	9915131	9919775	M. sieversii	HF26294	20.9635	S-acyltransferase	Yes
16	10045131	10054896	M. sieversii	HF26311	28.708854|30.696346	Eukaryotic peptide chain release factor subunit 1-3	Yes
16	10045131	10054896	M. sieversii	HF26312	28.708854|30.696346	U2 small nuclear ribonucleoprotein A	Yes
16	10068131	10072486	M. sieversii	HF26315	24.1147	Exostosin domain-containing protein	Yes
16	10068131	10072486	M. sieversii	HF26316	24.1147	Cation/H(+) antiporter 19	Yes
16	10080131	10084726	M. sylvestris	HF26316	24.0403	Cation/H(+) antiporter 19	Yes
16	10176131	10183828	M. sylvestris	HF26323	22.078997|35.560820	ATP-citrate synthase alpha chain protein 3	No
16	10371131	10376514	M. sylvestris	HF26339	21.1706	ABC transporter B family member 11	Yes
16	10655131	10660276	M. sieversii	HF26367	21.9978	Ubiquitin carboxyl-terminal hydrolase 12	No
16	10698131	10709125	M. sieversii	HF26373	28.9441	Calmodulin-binding transcription activator 3	No
16	10698131	10709125	M. sieversii	HF26374	28.9441	Calmodulin-binding transcription activator 2	No
16	10698131	10709125	M. sieversii	HF26372	28.9441	Calmodulin-binding transcription activator 2-like	No
16	10748131	10753326	M. sieversii	HF26379	23.262	Importin beta-like SAD2 homolog	Yes
16	10783131	10790749	M. sieversii	HF26381	20.216963|21.390053	boron transporter 1-like	Yes
16	11018131	11023002	M. sieversii	HF26392	20.1797	Unknown protein	No
16	11077131	11086574	M. sieversii	HF26399	30.453254|32.640597|39.930684	Pre-mRNA-processing factor 39 isoform X1	No
16	11501131	11506621	M. sylvestris	HF26440	19.7968	Cell wall / vacuolar inhibitor of fructosidase 1	Yes
16	11501131	11506621	M. sylvestris	HF26441	19.7968	Transmembrane protein	Yes
16	19773131	19782013	NA	HF14079	25.264	Unknown protein	No
17	615476	620324	M. sylvestris	HF39041	22.2849	Dehydrogenase/reductase	Yes
17	636476	642248	M. sylvestris	HF39038	22.5574	Purple acid phosphatase	No
17	636476	642248	M. sylvestris	HF39039	22.5574	squamosa promoter-binding-like protein 16	Yes
17	1171476	1176054	M. sylvestris	HF38971	38.9529	Serine/threonine protein phosphatase 2A regulatory subunit	Yes
17	1176476	1181074	M. sylvestris	HF38971	28.0584	Serine/threonine protein phosphatase 2A regulatory subunit	Yes
17	2945476	2951194	M. sylvestris	HF38775	20.8267	tropomyosin-2 isoform X2	No
17	11285476	11290709	M. sieversii	HF29145	21.3798	Cysteine-rich/transmembrane domain A-like protein	Yes
17	13305476	13311818	M. sylvestris	HF28987	27.356	Metal tolerance protein C4	Yes
17	13305476	13311818	M. sylvestris	HF28988	27.356	60S ribosomal protein L7-2	Yes
17	13421476	13428838	M. sieversii	HF28976	20.588882|38.165052	Jasmonate-induced protein	Yes
17	13433476	13443149	M. sieversii	HF28975	19.782372|22.054780	23 kDa jasmonate-induced protein-like	No
17	13452476	13459891	M. sieversii|M. sylvestris	HF28974	24.9195	Unknown protein	No
17	13452476	13459891	M. sieversii|M. sylvestris	HF28973	24.9195	oligouridylate-binding protein 1B-like	Yes
17	15140476	15148359	M. sylvestris	HF28877	23.783640|24.869793	Patatin	No
17	15140476	15148359	M. sylvestris	HF28876	23.783640|24.869793	Protein STRUBBELIG-RECEPTOR FAMILY 5	Yes
17	16012476	16017772	NA	HF28820	20.605	Pentatricopeptide repeat superfamily protein, putative isoform 2	No
17	16012476	16017772	NA	HF28819	20.605	Unknown protein	Yes
17	16651476	16674596	NA	HF28780	21.047920|24.566581	Unknown protein	No
17	16651476	16674596	NA	HF28781	21.047920|24.566581	Unknown protein	No
17	16651476	16674596	NA	HF28779	21.047920|24.566581	(P)ppGpp synthetase I (GTP pyrophosphokinase), SpoT/RelA	Yes
17	20340476	20345869	M. sylvestris	HF28635	23.0237	DNA polymerase I	Yes
17	20411476	20417211	M. sylvestris	HF28631	20.3424	Chr3:22044175-22045823 FORWARD LENGTH=229	No
17	20417476	20429162	M. sylvestris	HF28630	27.7171	Unknown protein	No
17	20417476	20429162	M. sylvestris	HF28629	27.7171	Anoctamin	Yes
17	21189476	21199297	NA	HF28581	25.619809|28.259713|32.424554|42.112436	Cyclin-J18	No
17	21234476	21246267	NA	HF28578	23.966708|24.494500|33.627537	Histone H2A.6	No
17	21234476	21246267	NA	HF28579	23.966708|24.494500|33.627537	Succinate dehydrogenase [ubiquinone] iron-sulfur subunit 2, mitochondrial	No
17	21461476	21468665	M. sylvestris	HF28572	23.1119	Cysteine-tRNA ligase	No
17	21568476	21609380	M. sieversii|M. sylvestris	HF28568	24.230271|25.623022	tRNA (Guanosine(18)-2'-O)-methyltransferase	No
17	21568476	21609380	M. sieversii|M. sylvestris	HF28569	24.230271|25.623022	Unknown protein	No
17	21616476	21629434	NA	HF28567	21.862154|32.962487	Lysm-containing receptor kinase 4	Yes
17	21633476	21643858	NA	HF28565	24.335241|31.614530	Protein PAF1 homolog	Yes
17	21633476	21643858	NA	HF28566	24.335241|31.614530	Chr4:7429876-7431602 REVERSE LENGTH=437	Yes
17	21699476	21712650	M. sylvestris	HF28560	26.9727	Asparagine--tRNA ligase, cytoplasmic 3	No
17	21699476	21712650	M. sylvestris	HF28558	26.9727	Protein PHLOEM PROTEIN 2-LIKE A1-like	Yes
17	21699476	21712650	M. sylvestris	HF28559	26.9727	Disease resistance protein	Yes
17	22694476	22703872	M. sylvestris	HF32831	21.130987|27.930744	Dehydration responsive element binding transcription factor	Yes
17	22737476	22744087	M. sylvestris	HF32827	21.6539	VHS domain-containing protein	Yes
17	22737476	22744087	M. sylvestris	HF32828	21.6539	LETM1-like protein	Yes
17	22865476	22872149	M. sylvestris	HF32815	20.3348	Unknown protein	No
17	24765476	24771242	M. sylvestris	HF32690	25.4542	Periodic tryptophan protein	Yes
17	24765476	24771242	M. sylvestris	HF32689	25.4542	Monothiol glutaredoxin-4, putative	Yes
17	25031476	25041427	M. sylvestris	HF32669	19.7341	Unknown protein	No
17	25031476	25041427	M. sylvestris	HF32668	19.7341	Unknown protein	Yes
17	25061476	25069069	M. sylvestris	HF32666	24.2621	Unknown protein	No
17	25436476	25444223	M. sylvestris	HF32635	34.6397	Phospholipase D	Yes

## Sheet: TableS10
Supplementary Table 10 Presence or absence variations (PAVs) of pan-genome orthologues in three Malus species. This Table lists variable orthologues. If an orthologue was identified in a given spceies, the gene ID is shown. Otherwise, it is labeled as either "NA", meaning no orthologue could be found in the pan-genome, or a chromosome position (starting with "CMatch|", followed by the information…
Ortholog ID	M.domestica	M.sieversii	M.sylvestris	Description	Biological process	Molecular function	Cellular component	M. domestica																																				M. sieversii
								A01	A02	A03	A04	A05	A06	A07	A08	A09	A10	A11	A13	A14	A15	A16	A17	A18	A19	A20	A21	A22	A23	M06	M10	M13	M20	M21	R01	R02	R03	R04	R07	R09	R10	X1	X2	A31	A35	A36	A37	A38	A39
OG1002	Mdg_10g022630	CMatch|chr10_37377848_37379457_99.9_98.1	Msy_10g022290	Coatomer subunit alpha	GO:0006886;GO:0048193	GO:0005198;GO:0005515	GO:0030126	1	1	1	1	1	1	1	1	1	1	1	1	1	1	1	1	1	1	1	1	1	1	1	1	1	1	1	1	1	1	1	1	1	1	1	1	1	1	1	1	1	1
OG10078	Mdg_17g015360	CMatch|chr9_15229154_15229521_94.4_93.8	Msy_17g014830	Receptor-type tyrosine-protein like	NA	NA	NA	1	0	1	1	1	1	1	1	1	1	1	1	1	1	1	1	1	1	1	1	1	1	1	1	1	0	1	1	1	1	1	1	1	1	1	1	1	1	1	1	1	1
OG10107	Mdg_01g000600	CMatch|chr5_4871352_4871686_100.0_97.6	Msy_01g000710	Phosphatidylinositol 3,4,5-trisphosphate 3-phosphatase and dual-specificity protein phosphatase PTEN	GO:0006464;GO:0035335	GO:0004725;GO:0016787	GO:0016020	1	1	1	1	1	1	0	1	1	1	1	1	1	1	1	1	1	1	1	1	1	1	1	1	1	1	1	1	0	1	1	1	1	1	1	1	1	1	1	1	1	1
OG10114	Mdg_06g010650	CMatch|Msi_PanGene2588_266_2163_100.0_99.1	Msy_06g010760	PLAT domain-containing protein 2	NA	NA	GO:0016020	0	0	1	0	0	0	0	0	1	1	0	1	0	1	0	0	1	1	0	1	1	0	0	0	1	0	1	0	1	0	1	1	1	0	1	1	0	0	0	0	1	0
OG10174	Mdg_scaffold141g000070	Msi_02g008790	CMatch|scaffold528_12416_14329_100.0_99.5	Eukaryotic translation initiation factor 3 subunit K	GO:0001732;GO:0006446	GO:0003743;GO:0043022	GO:0005852;GO:0016282;GO:0033290	1	1	1	1	1	1	1	1	1	1	1	1	1	1	1	1	1	1	1	1	1	1	1	1	1	1	1	1	0	1	1	1	1	1	1	1	1	1	1	1	1	1
OG10285	Mdg_09g012000	Msi_09g012590	CMatch|chr9_10150146_10150673_100.0_99.8	Glycosyltransferase	NA	GO:0016740	NA	1	1	1	1	1	1	1	1	1	1	1	1	1	1	1	1	1	1	1	1	1	1	1	1	1	1	1	1	1	1	1	1	1	1	1	1	1	1	1	1	1	1
OG10310	Mdg_12g014040	Msi_12g013360	CMatch|chr2_38348807_38349723_100.0_99.7	Glutathione peroxidase	GO:0006950;GO:0008152;GO:0009987;GO:0042221	GO:0003824	NA	1	1	1	1	1	1	1	1	1	1	1	1	1	1	1	1	1	1	1	1	1	1	1	1	1	1	0	1	1	1	1	1	1	1	1	1	1	1	1	1	1	1
OG10364	Mdg_02g025440	Msi_02g025800	Msy_02g026760	Endonuclease/exonuclease/phosphatase family protein	NA	NA	NA	1	0	0	0	1	0	0	0	1	0	0	0	0	0	1	1	1	1	1	1	1	0	0	0	0	1	0	0	0	0	1	1	0	0	1	1	1	1	1	0	0	0
OG10367	Mdg_05g003380	Msi_05g004870	CMatch|Msy_PanGene1726_8386_9671_100.0_100.0	Unknown protein	GO:0006810;GO:0009987	GO:0000166;GO:0005215;GO:0005515;GO:0016787	GO:0016020	1	1	1	1	1	1	1	1	1	1	1	1	1	1	1	1	1	1	1	1	1	1	1	1	1	1	1	1	1	1	1	1	1	1	1	1	1	1	1	1	1	1
OG10398	Mdg_17g016260	CMatch|chr9_17278984_17281993_99.8_94.1	Msy_17g015750	ABC transporter C family member 8-like	GO:0006810;GO:0009987	GO:0000166;GO:0005215;GO:0016787	GO:0016020	1	0	1	1	1	1	1	1	1	1	1	1	1	1	1	1	1	1	1	1	1	1	1	1	1	1	1	1	1	1	1	1	1	1	1	1	0	0	0	1	1	1
OG10408	Mdg_13g002080	CMatch|chr16_1712779_1713621_98.6_90.6	Msy_13g001830	Phosphomannomutase/phosphoglucomutase	GO:0005975	GO:0003824	GO:0009507	1	1	1	1	1	1	1	0	1	1	1	1	1	1	1	1	1	1	1	1	1	1	1	1	1	0	1	1	1	1	1	1	1	0	1	1	0	0	0	1	1	1
OG10497	Mdg_12g022080	Msi_12g021270	CMatch|chr12_30380671_30384822_97.6_94.9	TIR-NBS-LRR disease resistance protein	GO:0007165	GO:0000166;GO:0005515;GO:0043531	GO:0016020;GO:0016021	1	1	1	1	1	1	1	1	1	1	1	1	1	1	1	1	1	1	1	1	1	1	1	1	1	1	1	1	1	1	1	1	1	1	1	1	1	1	1	1	1	1
OG10578	Mdg_09g018920	Msi_09g019230	CMatch|chr15_9525879_9526325_99.2_94.4	Aberrant root formation protein 4 isoform X1	NA	NA	NA	1	1	1	1	1	1	1	1	1	1	1	1	1	1	1	1	1	1	1	1	1	1	1	1	1	1	1	1	1	1	0	1	1	1	1	1	1	1	1	1	1	1
OG10604	Mdg_16g005930	Msi_16g006090	CMatch|chr16_4207805_4209156_100.0_99.9	Glycosyltransferase	NA	GO:0016740	NA	1	1	1	1	1	1	1	1	1	1	1	1	1	1	1	1	1	1	1	1	1	1	1	1	1	1	1	1	1	1	1	1	1	1	1	1	1	1	0	1	1	1
OG10649	Mdg_12g022030	Msi_12g021250	CMatch|chr12_30367804_30369699_100.0_97.5	Pentatricopeptide repeat	GO:0006464	GO:0016740	NA	1	1	1	1	1	1	1	1	1	1	1	1	1	1	1	1	1	1	1	1	1	1	1	1	1	1	1	1	1	1	1	1	1	1	1	1	1	1	1	1	1	1
OG10687	Mdg_02g008790	CMatch|chr9_10921890_10922195_100.0_95.4	Msy_02g009950	Unknown protein	GO:0006139;GO:0006629;GO:0009058;GO:0009987	GO:0016787	GO:0016020	1	1	1	1	1	0	1	1	1	1	1	0	1	1	1	1	0	1	1	1	1	1	0	1	1	1	1	1	1	0	1	1	1	1	1	1	1	1	1	1	1	1
OG10733	Mdg_05g000680	CMatch|Msi_PanGene3286_2057_2700_99.3_98.2	Msy_05g000780	Protein enhanced disease resistance 2	GO:0006810;GO:0009058;GO:0009987;GO:0019538	GO:0000166;GO:0016740	GO:0005829	1	1	1	1	1	1	1	1	1	1	1	1	1	1	1	1	1	1	1	1	1	1	1	1	1	1	1	1	1	1	1	1	1	1	1	1	1	1	1	1	1	1
OG10780	Mdg_07g022020,Mdg_07g022030	CMatch|chr7_32310238_32379299_100.0_92.4	Msy_07g021920	NBS-LRR resistance protein	GO:0019538	GO:0005488;GO:0016787	NA	1	1	1	1	1	1	1	1	1	1	1	1	1	1	1	1	1	1	1	1	1	1	1	1	1	1	1	1	1	1	1	1	1	1	1	1	1	1	1	1	1	1
OG10837	Mdg_08g003830	Msi_08g003880	CMatch|chr8_3601130_3601776_100.0_94.7	L10-interacting MYB domain-containing protein-like	NA	NA	NA	1	1	1	1	1	1	1	1	1	1	1	1	1	1	1	1	0	1	1	1	1	1	1	1	0	1	0	1	1	1	1	0	1	1	1	0	1	1	1	1	1	1
OG10842	Mdg_16g022470	Msi_16g022820	CMatch|Msy_PanGene1203_1159_5138_95.8_99.0	Mutator-like transposase	NA	NA	GO:0016020	1	1	1	1	1	1	1	1	1	1	1	1	1	1	1	1	1	1	1	1	1	1	1	1	1	1	1	1	1	0	1	1	0	1	1	1	1	1	1	1	1	1
OG10869	Mdg_07g000020	Msi_07g000020	CMatch|chr7_128874_129195_100.0_98.8	Transcription termination factor like	GO:0019538	NA	GO:0016020	0	0	0	0	0	0	0	0	0	0	0	0	0	0	0	0	0	0	0	0	0	0	0	0	0	0	0	0	0	0	0	0	0	0	0	0	0	0	0	0	0	0
OG10894	Mdg_02g024510	Msi_02g024980	Msy_02g025820	Cytochrome c oxidase subunit 2	NA	NA	GO:0016020	1	1	1	1	1	1	1	1	1	1	1	0	1	1	1	1	1	1	1	1	1	1	1	1	1	1	1	0	1	1	1	1	1	1	1	1	1	1	1	1	1	1
OG10904	Mdg_08g003060	NA	Msy_08g003530	Peroxisomal membrane protein like	GO:0016043	NA	GO:0005777;GO:0016020	1	1	1	1	1	1	1	1	1	1	1	1	1	1	1	1	1	1	1	1	1	1	1	1	1	1	1	0	1	1	1	1	1	1	1	1	1	1	1	1	1	1
OG1094	Mdg_16g022980	Msi_16g023280	CMatch|chr17_30654503_30655142_88.4_96.2	NADH-ubiquinone oxidoreductase subunit	GO:0006091	GO:0003824;GO:0005488	GO:0005739;GO:0016020	1	1	1	1	1	1	1	1	1	1	1	1	1	1	1	1	1	1	1	1	1	1	1	1	1	1	1	1	1	1	1	1	1	1	1	1	1	1	1	1	1	1
OG10961	Mdg_05g015280	Msi_05g016640	Msy_05g015670	Embryonic stem cell-specific 5-hydroxymethylcytosine-binding protein	NA	NA	NA	1	1	1	1	1	1	1	1	1	1	1	1	1	1	1	1	0	1	1	1	1	1	1	1	1	1	1	1	1	1	1	1	1	1	1	1	1	1	1	1	1	1
OG10983	Mdg_11g001070	CMatch|Msi_PanGene3410_716_1802_100.0_99.4	Msy_11g001340	E3 ubiquitin-protein ligase RING1	GO:0006464	GO:0016740	GO:0005737	1	1	1	1	1	1	1	1	1	1	1	1	1	1	1	1	1	1	1	1	1	1	1	1	1	1	1	1	1	1	1	1	1	1	1	1	0	1	1	1	1	1
OG10995	Mdg_11g010510	CMatch|chr11_8485608_8486391_100.0_97.2	Msy_11g009400	4-hydroxybenzoate polyprenyltransferase, mitochondrial	GO:0006629;GO:0009058;GO:0009987	GO:0016740	GO:0005739;GO:0016020	1	1	1	1	1	1	1	0	1	1	1	1	1	1	1	1	1	1	1	1	1	1	1	1	1	1	1	1	1	1	1	1	0	1	1	1	1	1	1	1	1	1
OG10999	Mdg_14g001240	CMatch|chr13_6381362_6381694_64.7_94.0	Msy_14g001530	Retrovirus-related Pol polyprotein from transposon TNT 1-94	GO:0006259;GO:0006464;GO:0006810;GO:0009056;GO:0009058	GO:0003676;GO:0005488;GO:0016740	GO:0005768;GO:0005794;GO:0016020	1	1	1	1	1	1	1	1	1	1	1	1	1	1	1	1	1	1	1	1	1	1	1	1	1	1	1	0	1	1	1	1	1	1	1	1	1	1	1	1	1	1
OG11007	Mdg_05g018840	CMatch|chr2_33037495_33038950_100.0_91.5	Msy_05g019750	E3 ubiquitin-protein ligase RNF126	GO:0006464	GO:0000166;GO:0016301	NA	1	1	1	1	1	1	1	1	1	1	1	1	1	1	1	1	1	1	1	1	1	0	0	1	1	1	1	1	1	1	1	1	1	1	1	1	1	1	1	1	1	1
OG11068	Mdg_07g000440	CMatch|scaffold429_6433_7503_100.0_94.2	Msy_07g000460	beta-glucosidase 12-like	GO:0005975	GO:0004553;GO:0016787	NA	1	1	1	1	1	1	1	1	1	1	1	1	1	1	1	1	1	1	1	1	1	1	1	1	1	1	1	1	1	1	1	1	1	1	1	1	1	1	1	1	1	1
OG11087	Mdg_01g006220	CMatch|Msi_PanGene2003_1001_3000_100.0_90.6	Msy_01g006610	Tumor necrosis factor receptor superfamily member 8 like	NA	NA	NA	1	1	1	1	1	1	0	1	1	1	1	1	1	1	1	1	1	1	1	1	1	1	1	1	1	1	1	1	1	1	1	1	1	1	1	1	1	1	1	1	1	1
OG11091	Mdg_07g012790	Msi_07g012210	NA	(+)-neomenthol dehydrogenase-like	NA	NA	NA	1	1	1	1	1	1	1	1	1	1	1	1	1	1	1	1	1	1	1	1	1	1	1	1	1	1	1	1	1	1	1	1	1	1	1	1	1	1	1	1	1	1
OG11107	Mdg_08g000750	Msi_08g000740	CMatch|chr13_11950094_11950883_99.8_90.8	ATP-dependent DNA helicase	NA	NA	GO:0016020	1	1	1	1	1	1	1	1	1	1	1	1	1	1	1	1	1	1	1	1	1	1	1	1	1	1	1	1	1	1	1	1	1	1	1	1	1	1	1	1	1	1
OG11148	Mdg_06g005340	Msi_06g005210	NA	Tetratricopeptide repeat-like superfamily protein isoform 2	NA	NA	GO:0016020	1	1	0	1	1	1	1	1	1	1	1	1	1	1	1	1	1	0	1	1	1	1	1	1	1	1	1	1	1	1	1	1	1	1	1	1	1	1	1	1	1	1
OG11154	Mdg_17g017290	CMatch|chr8_2393614_2394444_99.7_98.1	Msy_17g016500	NEDD8-conjugating enzyme Ubc12 like	GO:0006464	GO:0000166;GO:0016740	NA	1	1	1	1	1	1	1	1	1	1	1	1	1	1	1	1	1	1	1	1	1	1	1	1	1	0	1	1	1	1	1	1	1	1	1	1	0	0	1	0	1	1
OG11185	Mdg_04g007440	Msi_04g008050	CMatch|chr3_25531709_25532641_100.0_94.3	Transposon protein, putative, CACTA, En/Spm sub-class	NA	NA	NA	1	1	1	1	1	1	1	1	1	1	1	1	1	1	1	1	1	1	1	1	1	1	1	1	1	1	1	1	1	1	1	1	1	1	1	1	1	1	1	1	1	1
OG11252	Mdg_10g026000	Msi_10g026600	NA	Unknown protein	NA	NA	NA	1	1	1	1	1	1	1	1	1	1	1	1	1	1	1	1	1	1	1	1	1	1	1	1	1	1	1	1	1	1	1	1	1	1	1	1	1	1	1	1	1	1
OG11301	Mdg_13g018080	Msi_13g017940	Msy_13g017190	Cellulose synthase-like protein G2	GO:0009833;GO:0030244;GO:0071555	GO:0016760	GO:0005802;GO:0005886;GO:0016021	1	1	1	1	1	1	1	1	1	1	1	1	1	1	1	1	1	1	1	1	1	1	1	0	1	1	1	1	1	1	1	0	1	1	1	1	0	1	1	1	1	1
OG1135	Mdg_10g006100	NA	Msy_10g006030	Reverse transcriptase	NA	GO:0003676;GO:0005488	NA	1	1	1	1	1	1	1	1	1	1	1	1	1	1	1	1	1	1	1	1	1	1	1	1	1	1	1	1	1	1	1	1	1	1	1	1	1	1	1	1	1	1
OG11408	Mdg_09g024490	NA	Msy_09g023710	Hydroxyproline-rich glycoprotein family protein	GO:0006810	NA	GO:0016020	1	0	1	0	1	1	0	0	1	1	1	0	1	1	1	0	0	1	0	1	0	0	1	1	0	1	0	1	0	1	1	1	0	1	1	0	0	1	0	0	1	1
OG11419	Mdg_05g008220	CMatch|chr10_13674745_13675472_97.8_90.1	Msy_05g008410	Nuclease HARBI1-like protein	NA	NA	NA	1	1	1	1	1	1	1	1	1	1	1	1	1	1	1	1	1	1	1	1	1	1	1	1	1	1	1	1	1	1	1	1	1	1	1	1	1	1	1	1	1	1
OG11430	Mdg_07g003960	Msi_07g004020	Msy_07g003590	Vinorine synthase-like	NA	GO:0016740	NA	1	1	1	1	1	1	1	1	1	1	1	1	1	1	1	1	1	1	1	1	1	1	1	1	1	1	1	1	1	1	1	1	1	1	1	1	1	1	1	1	1	1
OG11453	Mdg_11g012920	Msi_11g011230	Msy_11g011640	QWRF motif-containing protein 2	NA	NA	GO:0005622	1	1	1	1	1	1	1	1	1	1	1	1	1	1	1	1	1	1	1	1	1	1	1	1	1	1	1	1	1	1	1	1	1	1	1	1	1	1	1	1	1	1
OG1152	Mdg_14g019460	Msi_14g020730	Msy_14g019680	Stellacyanin	NA	NA	NA	1	1	1	1	1	1	1	1	1	1	1	1	1	1	1	1	1	1	1	1	1	1	1	1	1	1	1	1	1	1	1	1	1	1	1	1	1	1	1	1	1	1
OG11550	Mdg_10g018430,Mdg_scaffold440g000100	Msi_10g019050	CMatch|chr10_30265242_30265773_83.7_95.1	Hyoscyamine 6-dioxygenase	GO:0008152	GO:0003824	GO:0016020	1	1	1	1	1	1	1	1	1	1	1	1	1	1	1	1	1	1	1	0	1	1	1	1	1	1	1	1	1	1	1	1	1	1	1	1	1	1	1	1	1	1
OG11552	Mdg_15g033760	Msi_15g033670	CMatch|chr15_46358089_46359337_99.2_98.6	TMV resistance protein N, putative	GO:0007165	GO:0005515;GO:0043531	NA	1	1	1	1	1	1	1	1	1	1	1	1	1	1	1	1	1	1	1	1	1	1	1	1	1	1	1	1	1	1	1	1	1	1	1	1	1	1	1	1	1	1
OG11554	Mdg_11g019420	Msi_11g017740	CMatch|Msy_PanGene565_1001_3725_100.0_99.6	Serine/threonine-protein kinase PBS1	NA	NA	GO:0016020	1	1	1	1	1	1	1	1	1	1	1	1	1	1	1	1	1	1	1	1	1	1	1	1	1	0	1	1	1	1	1	1	1	1	1	1	1	1	1	1	1	1
OG11616	Mdg_05g028930	Msi_05g030280	Msy_05g027860	F-box protein	NA	GO:0005515	NA	1	1	1	1	1	1	1	1	1	1	1	1	1	1	1	1	1	1	1	1	1	1	1	1	1	1	1	1	1	1	1	1	1	1	1	1	1	1	1	1	1	1
OG11627	Mdg_02g025410	Msi_02g025740	Msy_02g026680	TMV resistance protein N	GO:0007165	GO:0005515;GO:0043531	NA	1	0	1	1	1	1	1	1	1	1	1	1	1	1	1	1	1	1	1	1	1	1	1	0	1	1	0	1	0	0	1	1	0	1	1	1	1	1	1	1	1	1
OG11696	Mdg_04g009260	Msi_04g009780	CMatch|chr4_15840952_15841873_100.0_99.5	Retrovirus-related Pol polyprotein from transposon TNT 1-94	NA	GO:0016740	NA	1	1	1	1	1	1	1	1	1	1	1	1	1	1	1	1	1	1	1	1	1	1	1	1	1	1	1	1	1	1	1	1	1	1	1	1	1	1	1	1	1	1
OG1170	Mdg_07g005700	Msi_07g005520	Msy_07g005250	(+)-neomenthol dehydrogenase-like	GO:0008152	NA	GO:0016020	1	1	1	1	1	1	1	1	1	1	1	1	1	1	1	1	1	1	1	1	1	1	1	1	1	1	1	1	1	1	1	1	1	1	1	1	1	1	1	1	1	1
OG11705	Mdg_16g009320	CMatch|chr16_7225667_7227654_100.0_94.9	Msy_16g007910	Retrovirus-related Pol polyprotein from transposon TNT 1-94	NA	GO:0016740	NA	1	1	1	1	1	1	1	1	1	1	1	1	1	1	1	1	1	1	1	1	0	1	1	1	0	1	0	1	1	1	1	1	0	1	1	0	1	1	1	1	1	1
OG11706	Mdg_06g001800	Msi_06g001740	CMatch|scaffold38_38127_38777_100.0_95.2	Amino acid/polyamine transporter I	GO:0055085	GO:0016747;GO:0022857	GO:0016021	1	0	1	1	1	1	1	1	1	1	1	1	1	0	1	1	1	1	1	1	1	1	1	0	0	0	0	1	1	0	1	0	0	1	1	1	1	1	0	1	1	1
OG11735	Mdg_02g018710	CMatch|chr3_32288110_32289069_100.0_97.8	Msy_02g020020	Vacuolar protein sorting-associated protein 18 homolog	GO:0005975;GO:0006412;GO:0006810;GO:0009056;GO:0016043	GO:0005198;GO:0005515	GO:0005768;GO:0005840;GO:0016020	1	1	0	1	1	1	0	1	1	1	1	1	1	1	1	1	0	1	1	1	1	1	1	1	1	1	1	1	1	1	1	1	1	1	1	1	0	1	0	1	1	1
OG11755	Mdg_17g008820	NA	Msy_17g008020	Protein YLS9-like	NA	NA	GO:0016020	1	1	1	1	1	1	1	1	1	1	1	1	1	1	1	1	1	1	1	1	1	1	1	1	1	1	1	1	1	1	1	1	1	1	1	1	0	1	1	1	1	1
OG11782	Mdg_14g008170	CMatch|chr14_11928809_11929088_100.0_98.2	Msy_14g008680	Unknown protein	NA	GO:0005488	NA	1	1	1	1	1	1	1	1	1	1	1	1	1	1	1	1	1	1	1	1	1	1	1	1	1	1	1	1	1	1	1	1	1	1	1	1	1	0	1	1	1	1
OG11820	Mdg_11g006000	Msi_11g005750	NA	Beta-galactosidase	GO:0005975;GO:0009056;GO:0009987;GO:0019538;GO:0044267	GO:0003676;GO:0004565;GO:0005515;GO:0016740;GO:0016787;GO:0030246	GO:0005622	0	1	0	0	1	1	1	1	1	1	1	1	0	1	0	1	1	1	0	1	1	1	1	1	1	0	1	0	0	0	0	0	1	0	1	1	1	1	1	1	1	1
OG11824	Mdg_06g007560	Msi_06g007450	CMatch|Msy_PanGene890_1009_2906_100.0_98.6	Transcription factor bHLH120	GO:0006357	GO:0000977;GO:0003700;GO:0008134;GO:0046983	GO:0090575	1	1	1	1	1	1	1	1	1	1	1	1	1	0	1	1	1	0	1	1	1	1	1	1	0	1	1	1	1	1	1	1	1	1	1	1	1	1	1	1	1	1
OG11837	Mdg_07g003770	CMatch|chr7_4154989_4156164_100.0_99.2	Msy_07g003390	Transcription termination factor like	GO:0006139;GO:0009058	GO:0003677	NA	1	1	1	1	1	1	1	1	1	1	1	1	1	1	1	1	1	0	0	1	1	0	1	1	1	1	1	0	0	1	0	1	1	0	1	1	0	1	1	0	1	1
OG11839	Mdg_09g017130	Msi_09g017440	CMatch|chr15_3998285_4001030_100.0_97.2	Unknown protein	NA	NA	NA	1	1	1	1	1	1	1	1	0	1	1	1	1	1	1	1	1	1	1	1	1	1	0	1	1	1	1	0	0	0	0	0	0	0	1	1	1	1	1	1	1	1
OG11846	Mdg_10g002550	CMatch|scaffold370_8567_18298_100.0_99.9	Msy_10g002180	Amaranthin-like lectin	GO:0008152;GO:0009987	GO:0003676	NA	1	1	1	1	1	1	1	1	1	1	1	1	1	1	1	1	1	1	1	1	1	1	1	1	1	1	1	1	1	1	1	1	1	0	1	1	1	1	1	1	1	1
OG11851	Mdg_09g022730	CMatch|chr16_19232778_19233107_99.1_91.5	Msy_09g022180	FHA domain-containing protein	NA	GO:0005515	NA	1	0	1	1	1	1	1	1	1	1	1	1	1	1	1	1	1	1	1	1	1	0	1	1	1	1	1	0	1	1	1	0	1	1	1	1	0	0	0	1	1	1
OG1186	Mdg_08g004880	Msi_08g005010	CMatch|chr14_7646648_7647068_96.3_99.0	Arginase-like	GO:0009058;GO:0009987	GO:0005488;GO:0016740;GO:0016787	GO:0016020	1	1	1	1	1	1	1	1	1	1	1	1	1	1	1	1	1	1	1	1	1	1	1	1	1	1	1	1	1	1	0	1	1	1	1	1	1	1	1	1	1	1
OG11878	Mdg_05g001010	CMatch|chr8_14613541_14613802_53.4_93.3	Msy_05g001050	Ubiquitin-fold modifier-conjugating enzyme 1	GO:0006464	GO:0016740	NA	1	1	1	1	1	1	1	1	1	1	1	1	1	1	1	1	1	1	1	1	1	1	1	1	1	1	1	1	1	1	1	1	1	1	1	1	1	1	1	1	1	1
OG11907	Mdg_12g012790	NA	Msy_12g012510	Retrovirus-related Pol polyprotein from transposon 17.6	NA	GO:0003676;GO:0004523	NA	1	0	1	1	0	1	1	1	1	1	0	1	1	1	1	1	1	0	0	1	1	0	1	0	1	1	1	1	1	1	0	1	1	1	1	1	0	0	1	1	0	0
OG11909	Mdg_10g002860	Msi_10g003020	Msy_10g002590	Receptor protein kinase, putative	GO:0006464;GO:0006950;GO:0007165;GO:0009605;GO:0009607;GO:0009719;GO:0042221	GO:0000166;GO:0016301	GO:0005773;GO:0005886	1	1	1	1	1	1	1	1	1	1	1	1	1	1	1	1	1	1	1	1	1	1	1	1	1	1	1	1	1	1	1	1	1	1	1	1	1	1	1	1	1	1
OG11912	Mdg_02g017480	NA	Msy_02g018630	Agmatinase	GO:0055114	GO:0004053;GO:0016491;GO:0016813;GO:0046872	GO:0016021	1	1	1	1	1	1	1	1	1	1	1	1	1	0	1	1	1	1	1	1	1	1	1	1	1	1	1	1	1	1	1	1	1	1	1	1	0	1	1	1	0	1
OG11937	Mdg_07g000140	CMatch|chr7_86644_88235_99.7_96.1	Msy_07g000160	Vacuolar protein sorting-associated protein	NA	NA	NA	0	1	0	0	1	0	1	1	1	1	1	1	1	1	1	1	1	1	1	1	1	1	0	0	1	1	1	1	1	1	0	1	1	1	1	1	0	0	0	0	0	0
OG11974	Mdg_05g004400	Msi_05g005930	CMatch|chr5_7475788_7476319_99.5_94.1	Homeobox-leucine zipper family protein	GO:0006355	GO:0043565	GO:0005634	1	1	1	1	1	1	1	1	1	1	1	1	1	1	1	1	1	1	1	1	1	1	1	1	1	1	1	1	1	1	1	1	1	1	1	1	1	1	1	1	1	1
OG11983	Mdg_07g018810	Msi_07g017960	CMatch|chr7_29017834_29039126_100.0_93.4	Receptor-kinase, putative	GO:0006468	GO:0003677;GO:0004674;GO:0005515;GO:0005524	GO:0016021	1	0	1	0	0	1	1	1	1	1	1	1	1	0	1	1	1	1	1	1	1	0	0	0	1	1	1	0	0	0	0	0	1	0	1	1	0	1	1	1	0	1
OG11994	Mdg_11g001580	CMatch|chr16_16152971_16153770_100.0_95.4	Msy_11g001960	Myb family transcription factor EFM	NA	NA	NA	1	1	1	1	1	1	1	1	1	1	1	1	1	1	1	1	1	1	1	1	1	1	1	1	1	1	1	1	1	1	1	1	1	1	1	1	1	1	1	1	1	1
OG12130	Mdg_08g007540	Msi_08g007840,Msi_08g007860	Msy_08g007730	DNA excision repair protein ERCC-8-like	GO:0000209;GO:0006283;GO:0006807;GO:0043161;GO:0044238;GO:0044260;GO:0045739	GO:0004842;GO:0005515;GO:0043531	GO:0000109;GO:0031464	1	1	1	1	1	1	1	1	1	1	1	1	1	1	1	1	1	1	1	1	1	1	1	1	0	1	1	1	1	1	1	1	1	1	1	1	1	1	1	1	1	1
OG12166	Mdg_17g025000	NA	Msy_17g024240	TMV resistance protein N	GO:0007165	GO:0003676;GO:0004386;GO:0005515;GO:0005524;GO:0043531	NA	1	1	1	1	1	1	1	1	1	1	1	1	1	1	1	1	1	1	1	1	1	1	0	0	1	1	1	1	1	1	1	1	1	1	1	1	1	1	1	1	1	1
OG12199	Mdg_08g009590	Msi_08g009970	Msy_08g009670	40S ribosomal protein S6	GO:0006412	GO:0005198	GO:0005840	1	1	1	1	1	1	1	1	1	1	1	1	1	1	1	1	1	1	1	1	1	1	1	1	1	1	1	1	1	1	1	1	1	1	1	1	1	1	1	1	1	1
OG12214	Mdg_16g013140	Msi_16g013430	Msy_16g011410	Proteasome assembly chaperone 4	GO:0016043	GO:0005515	GO:0005622	1	1	1	1	1	1	1	1	1	1	1	1	1	1	1	0	1	1	1	1	1	1	1	1	1	1	1	1	0	1	1	1	1	1	1	1	1	1	1	1	1	1
OG12217	Mdg_11g003970	Msi_11g004040	CMatch|chr2_6220373_6220874_93.4_96.1	F-box protein	NA	NA	GO:0016020	1	1	1	1	1	1	1	1	1	1	1	1	1	1	1	1	1	1	1	1	1	1	1	1	1	1	1	1	1	1	1	0	1	1	1	1	1	1	1	1	1	1
OG1222	Mdg_05g023420	Msi_05g024560	CMatch|scaffold2570_2517330_2521426_100.0_98.0	Pentatricopeptide repeat-containing protein	GO:0008152	GO:0003824	NA	1	1	1	1	1	1	1	1	1	1	1	1	1	1	1	1	1	1	1	1	1	1	1	1	1	1	1	1	1	1	1	1	1	1	1	1	1	1	1	1	1	1
OG12245	Mdg_14g003020	Msi_14g004420	CMatch|Msy_PanGene637_60_516_99.2_90.3	Pentatricopeptide repeat-containing protein	NA	NA	NA	0	0	0	0	0	0	0	0	0	0	0	0	0	0	0	0	0	0	0	0	0	0	0	0	0	0	0	0	0	0	0	0	0	0	0	0	0	0	0	0	0	0
OG12304	Mdg_15g012000	Msi_15g012210	CMatch|chr15_9194208_9194722_98.4_94.2	Pectate lyase	GO:0005975;GO:0009056;GO:0009987	GO:0003824;GO:0005488	NA	1	1	1	1	1	1	1	1	1	1	1	1	1	1	1	1	1	1	1	1	1	1	1	1	1	1	1	1	1	1	1	1	1	1	1	1	1	1	1	1	1	1
OG12318	Mdg_09g012020	Msi_09g012580	Msy_09g011320,Msy_09g011330	Glycosyltransferase	NA	GO:0016740	GO:0016020	1	1	1	1	1	1	1	1	1	1	1	1	1	1	1	1	1	1	1	1	1	1	1	1	1	1	1	1	1	1	1	1	1	1	1	1	1	1	1	1	1	1
OG12331	Mdg_03g021860	NA	Msy_03g023040	NADH kinase-like	GO:0006139;GO:0009058	GO:0016301	NA	1	1	1	1	1	1	1	1	1	1	1	1	1	1	1	1	1	1	1	1	1	1	1	1	1	1	1	1	1	1	1	1	1	1	1	1	1	1	1	1	1	1
OG12364	Mdg_06g005380	Msi_06g005250	NA	Plasma membrane ATPase	NA	GO:0000166	GO:0016020	1	1	1	1	1	1	1	1	1	1	1	1	1	1	1	1	1	0	1	1	1	1	1	1	1	1	1	1	1	1	1	1	1	1	1	1	1	1	1	1	1	1
OG12400	Mdg_11g000500,Mdg_11g000510	CMatch|Msi_PanGene2777_4898_5845_100.0_98.2	Msy_11g000910	F-box protein	NA	GO:0005515	NA	1	1	1	1	1	1	1	1	1	1	1	1	1	1	1	1	1	1	1	1	1	1	1	1	1	1	1	1	1	1	1	1	1	1	1	1	1	1	1	1	1	1
OG12415	Mdg_14g002600	CMatch|chr12_3253263_3253949_99.3_96.8	Msy_14g002890	30S ribosomal protein S11	GO:0006139;GO:0006412;GO:0016043	GO:0003723;GO:0005198	GO:0005840	1	1	1	0	1	1	1	1	1	1	0	1	1	1	1	1	1	1	1	1	1	1	1	1	1	1	1	1	1	1	1	1	1	1	1	1	1	1	1	1	1	1
OG12430	Mdg_05g005680	Msi_05g007130	Msy_05g005900	DNA polymerase	GO:0000724;GO:0009411;GO:0042276	GO:0000166;GO:0003677;GO:0003887;GO:0008408;GO:0051213;GO:0051536	GO:0005634;GO:0016035	1	1	1	1	1	1	1	1	1	1	1	1	1	1	1	1	1	1	1	1	1	1	1	1	1	1	1	1	1	1	1	1	1	1	1	1	1	1	1	1	1	1
OG12458	Mdg_10g013230	CMatch|Msi_PanGene2270_1164_2328_100.0_100.0	Msy_10g013140	TMV resistance protein N	NA	NA	GO:0016020	1	1	1	1	1	1	1	1	1	0	1	1	0	1	1	1	1	1	1	1	1	1	1	1	1	0	1	1	1	1	1	1	1	1	1	1	1	1	1	1	1	1
OG12480	Mdg_15g000720	Msi_15g000910	CMatch|chr15_436474_439553_79.9_97.2	Subtilisin-like protease-like	GO:0019538	GO:0016787	NA	1	1	1	1	1	1	1	1	1	1	1	1	1	1	1	1	1	1	1	1	1	1	0	1	1	1	1	1	1	1	1	1	1	1	1	1	1	1	1	1	1	1
OG12520	Mdg_06g005610	CMatch|chr6_8337812_8338680_100.0_98.2	Msy_06g005410	Unknown protein	NA	NA	NA	1	1	1	1	1	1	1	1	1	1	1	1	1	1	1	1	1	1	1	1	1	1	1	1	1	1	1	1	1	1	1	1	1	1	1	1	1	1	1	1	1	1
OG12556	Mdg_12g001790	NA	Msy_12g001860	Pyruvate dehydrogenase E1 component subunit alpha	GO:0006086;GO:0008152;GO:0055114	GO:0003824;GO:0004739	GO:0005967	1	1	1	1	1	1	1	1	1	1	1	1	1	1	1	1	1	1	1	1	1	1	1	1	1	1	0	1	1	1	1	1	1	1	1	1	1	1	1	0	1	1
OG12575	Mdg_08g020030	CMatch|chr14_33699771_33700246_98.8_96.0	Msy_08g020420	Retinol dehydrogenase 11	GO:0006629;GO:0009987	GO:0003824	NA	1	1	1	1	1	1	1	1	1	1	1	1	0	1	1	1	1	1	1	1	0	1	1	1	1	1	1	1	1	1	1	1	1	1	1	0	1	1	1	1	1	1
OG12583	Mdg_05g023390	Msi_05g024530	CMatch|scaffold2570_2539505_2540141_100.0_98.2	Plant/T31B5-30 protein	NA	NA	NA	1	1	1	1	1	1	1	1	1	1	1	1	1	1	1	1	1	0	1	1	1	1	1	1	1	0	1	1	1	1	1	1	1	1	1	1	1	1	1	1	1	1
OG12596	Mdg_07g009140	CMatch|scaffold168_5155_8183_99.6_91.5	Msy_07g008850	Protein AATF	NA	GO:0003723	GO:0005634	1	0	1	1	1	1	1	1	1	1	0	1	1	1	0	1	1	0	0	1	1	1	1	0	1	1	0	1	1	1	1	1	1	1	1	1	0	1	0	1	0	0
OG12600	Mdg_10g002940	Msi_10g003110	Msy_10g002680	Citrate-binding protein	NA	GO:0003824	NA	1	1	1	1	1	1	1	1	1	1	1	1	1	1	1	1	1	1	1	1	1	1	1	1	1	1	1	1	1	1	1	1	1	1	1	1	1	1	1	1	1	1
OG12614	Mdg_12g003970	Msi_12g003910	NA	Calmodulin-binding transcription activator 3	GO:0006950	GO:0003677	NA	1	1	1	1	1	1	1	1	1	1	1	0	1	1	1	0	1	1	1	1	0	1	1	1	1	1	1	1	1	1	1	1	1	1	1	0	1	1	1	1	0	1
OG12658	Mdg_14g006670	Msi_14g008070,Msi_14g008160	Msy_14g007070	Guanylate kinase, putative	GO:0006139;GO:0006950	GO:0000166;GO:0016301	GO:0005829	1	1	1	1	1	1	1	1	1	1	1	1	1	1	1	1	1	1	1	1	1	1	1	1	1	1	1	0	1	1	1	1	1	1	1	1	1	1	1	1	1	1
OG1266	Mdg_10g015210	CMatch|chr10_27689827_27690513_100.0_96.4	Msy_10g015120	Zinc finger MYM-type protein 1	NA	GO:0003824	NA	1	1	1	1	1	1	1	1	1	1	1	1	1	1	1	1	1	1	1	1	1	1	1	1	1	1	1	1	1	1	1	1	1	1	1	1	1	1	1	1	1	1
OG12664	Mdg_04g004620	NA	Msy_04g004740	Unknown protein	NA	NA	GO:0016020	1	1	1	1	1	1	1	1	1	1	1	1	1	1	1	1	1	1	1	1	1	1	1	1	1	1	1	1	1	1	1	1	1	1	1	1	1	1	1	1	1	1
OG12678	Mdg_14g003920	CMatch|chr13_5909556_5912325_100.0_98.6	Msy_14g004330	Protein FAR1-related sequence 5-like	GO:0006139;GO:0009058	GO:0005488	NA	1	1	1	1	1	1	1	1	1	1	1	1	1	1	1	1	1	0	1	1	1	1	1	1	1	1	1	1	1	1	1	1	1	1	1	1	1	1	1	1	1	1
OG12696	Mdg_10g019820	Msi_10g020580	CMatch|chr17_17362403_17362613_58.5_95.6	Eukaryotic initiation factor 4A-1	GO:0002183;GO:0009719;GO:0042221	GO:0003724;GO:0003743;GO:0005524	GO:0010494	1	1	1	1	1	1	1	1	1	1	1	1	1	1	1	1	1	1	1	1	1	1	1	0	1	1	1	1	1	1	1	1	1	1	1	1	1	1	1	1	1	1
OG1272	Mdg_11g000250	Msi_11g000220	Msy_11g000070,Msy_11g000650	F-box/kelch-repeat protein	NA	GO:0005515	NA	1	1	1	1	1	1	1	1	1	1	1	1	1	1	1	1	1	1	1	1	1	1	1	1	1	1	1	1	1	1	1	1	1	1	1	1	1	0	1	1	1	1
OG12722	Mdg_09g004840	Msi_09g005240	CMatch|chr9_3593378_3594974_100.0_100.0	Pentatricopeptide repeat-containing protein, mitochondrial	GO:0006139;GO:0006810;GO:0009987	NA	GO:0005575;GO:0005622;GO:0016020	1	1	1	1	1	1	1	1	1	1	1	1	1	1	1	1	1	1	1	1	1	1	1	1	1	1	1	1	1	1	1	1	1	1	1	1	1	1	1	1	1	1
OG12752	Mdg_09g023510,Mdg_09g023520,Mdg_09g023530	Msi_09g024200	Msy_09g022950	Disease resistance protein	NA	GO:0000166	GO:0016020	1	1	1	1	1	1	1	1	1	1	1	1	1	1	1	1	1	1	1	1	1	1	1	1	1	1	1	0	1	1	1	1	1	0	1	1	1	1	1	1	1	1
OG12803	Mdg_17g011260	Msi_17g010640	Msy_17g010470	Disease resistance protein	NA	GO:0000166	NA	1	1	1	1	1	1	1	1	1	1	1	1	1	1	1	1	1	1	1	1	1	1	1	1	1	1	1	1	1	1	1	1	1	1	1	1	1	1	1	1	1	1
OG12821	Mdg_scaffold309g000060	Msi_02g002260	Msy_02g003780	GTPase IMAP family member 1, putative	NA	NA	GO:0016020	1	1	1	1	1	1	1	1	1	1	1	1	1	1	1	1	1	1	1	1	1	1	1	1	1	1	1	1	1	1	1	1	1	1	1	1	1	1	1	1	1	1
OG12823	Mdg_08g008940	Msi_08g009340	Msy_08g009040	Unknown protein	GO:0006950	GO:0000166	NA	1	1	1	1	1	1	1	1	1	1	1	1	1	1	1	1	1	1	1	1	1	1	1	1	1	1	0	1	1	1	1	1	1	1	1	1	1	1	1	1	1	1
OG1283	Mdg_11g015140	NA	Msy_11g013990	Unknown protein	NA	NA	NA	1	1	1	1	1	1	1	1	1	1	1	1	1	1	1	1	1	1	1	1	1	1	1	1	1	1	1	1	1	1	1	1	1	1	1	1	0	1	0	1	1	1
OG12836	Mdg_01g012740	Msi_01g013050	CMatch|Msy_PanGene1192_2730_3338_100.0_100.0	Glycine-rich RNA-binding protein, putative	GO:0051252	GO:0003723	GO:0005634;GO:1990904	1	1	1	1	1	1	1	1	1	1	1	1	1	1	1	1	1	1	1	1	1	1	1	1	1	1	1	1	1	1	1	1	1	1	1	1	1	1	1	1	1	1
OG12845	Mdg_15g020520	Msi_15g020640	CMatch|chr15_18149646_18150626_100.0_99.0	Pectinesterase	GO:0005975;GO:0009056;GO:0016043	GO:0016787;GO:0030234	GO:0005576;GO:0005618;GO:0016020	1	1	1	1	1	1	1	1	1	1	1	1	1	1	1	1	1	1	1	1	1	1	1	1	1	1	1	1	1	1	1	1	1	1	1	1	1	1	1	1	1	1
OG12858	Mdg_02g025910	Msi_02g026200	Msy_02g027240	NB-ARC domain disease resistance protein	NA	GO:0000166;GO:0043531	NA	1	1	1	1	1	1	1	1	1	1	1	1	1	1	1	1	1	1	1	1	1	1	1	1	1	1	1	1	1	1	1	1	1	1	1	1	1	0	1	1	1	1
OG12871	Mdg_10g002590	Msi_10g002710	CMatch|chr10_2979083_2981633_100.0_99.3	Retrovirus-related Pol polyprotein from transposon 17.6	NA	NA	NA	1	1	1	1	1	1	1	1	1	1	1	1	1	1	1	1	1	1	1	1	1	1	1	1	1	1	1	1	1	1	1	1	1	1	1	1	1	0	1	1	1	1
OG1290	Mdg_08g014200	Msi_08g014460	CMatch|chr8_16890245_16891993_100.0_99.8	Zinc finger CCCH domain-containing protein 7	NA	NA	NA	1	1	1	1	0	1	1	1	1	1	1	1	1	1	1	1	1	1	1	1	1	1	1	1	1	1	1	1	1	1	1	1	1	1	1	1	1	1	1	1	1	1
OG12908	Mdg_07g012310	Msi_07g011730	CMatch|chr17_4826942_4827762_100.0_100.0	Phospholipid-transporting ATPase 3	NA	NA	NA	1	1	1	1	1	1	1	1	1	1	1	1	1	1	1	1	1	1	1	1	1	1	1	1	1	1	1	0	0	1	1	0	1	0	1	1	1	1	1	1	1	1
OG12952	Mdg_08g004180	CMatch|chr8_3670966_3673505_100.0_99.8	Msy_08g004410	Transcription factor MYB1R1 like	GO:0016043	NA	GO:0016020	1	1	1	1	1	1	1	1	1	1	1	1	1	1	1	1	1	1	1	1	1	1	1	1	1	1	1	1	1	1	1	1	1	1	1	1	0	1	1	1	1	1
OG12998	Mdg_01g016820,Mdg_01g016830	Msi_01g017050	CMatch|chr1_28873078_28873630_62.3_90.4	disease resistance protein TAO1-like	GO:0007165	GO:0000166;GO:0005515;GO:0043531	NA	1	1	1	1	1	1	1	1	1	1	1	1	1	0	1	1	0	0	1	1	1	1	1	0	1	0	1	1	1	1	1	1	1	1	1	1	1	1	1	1	1	1
OG130	Mdg_11g016540	Msi_11g014800	CMatch|Msy_PanGene1452_858_2098_100.0_99.6	Aquaporin-like protein	GO:0055085	GO:0015250;GO:0015267	GO:0005773;GO:0005886;GO:0009506;GO:0016021	1	1	1	1	1	1	1	1	1	1	1	1	1	1	1	1	1	1	1	1	1	1	1	1	1	1	1	1	1	1	1	1	1	1	1	1	1	1	1	1	1	1
OG13046	Mdg_07g004030	CMatch|chr8_176455_177068_92.9_97.9	Msy_07g003660	Eukaryotic translation initiation factor 4E-1	GO:0006413	GO:0003743	GO:0005737	0	1	0	1	1	1	0	1	1	1	1	1	1	1	0	1	1	1	0	1	1	0	1	1	1	1	1	0	0	1	1	0	1	0	1	1	0	0	0	0	0	0
OG13050	Mdg_10g012820	Msi_10g013370	CMatch|Msy_PanGene967_802_2519_100.0_100.0	O-methyltransferase, family 2	GO:0009058;GO:0009987	GO:0005515;GO:0016740	NA	1	1	1	1	1	1	1	1	1	1	0	1	1	1	1	1	0	1	1	1	0	1	1	0	1	1	1	1	1	1	1	0	1	1	1	0	1	1	1	1	1	1
OG13074	Mdg_05g015140,Mdg_05g015150	Msi_05g016490	Msy_05g015510	Late embryogenesis abundant protein	NA	NA	GO:0016020	1	1	1	1	1	0	1	0	1	1	1	1	1	1	1	1	0	1	1	1	1	1	1	0	1	1	1	1	1	1	1	1	1	1	1	1	1	1	1	1	1	1
OG13101	Mdg_03g016090	CMatch|Msi_PanGene2078_1788_2216_99.6_93.2	Msy_03g016680	Copper-transporting ATPase	GO:0006810;GO:0006950;GO:0008152;GO:0009987;GO:0042221	GO:0000166;GO:0005215;GO:0016787	GO:0016020	0	0	0	0	0	1	0	0	1	0	1	1	1	1	1	0	0	0	0	0	1	0	1	1	0	1	0	0	0	0	1	1	1	0	1	1	0	0	0	1	1	1
OG13135	Mdg_15g025350	CMatch|chr15_25011338_25012031_97.5_99.0	Msy_15g023820	Unknown protein	NA	GO:0005488	GO:0016020	1	1	1	1	1	1	1	1	1	1	1	1	1	1	1	1	1	1	1	1	1	1	1	1	1	1	1	1	1	1	1	1	1	1	1	1	1	1	1	1	1	1
OG13167	Mdg_10g001730	Msi_10g001870	CMatch|Msy_PanGene7_27_2449_100.0_99.9	Protein DA1-related 1	GO:0007165	GO:0005515	NA	1	1	1	1	1	1	1	1	1	1	1	1	1	1	1	1	1	1	1	1	1	1	1	1	1	1	1	1	1	1	1	1	1	1	1	1	1	1	1	1	1	1
OG13243	Mdg_15g039470	Msi_15g039450	NA	Endonuclease/exonuclease/phosphatase	NA	NA	NA	1	1	1	1	1	1	1	1	1	1	0	1	1	1	1	0	0	1	0	1	1	1	1	0	1	1	1	1	1	1	1	1	1	1	1	1	1	1	1	1	1	1
OG13292	Mdg_10g004100	Msi_10g004480	Msy_10g004040	Phosphatidylinositol-4-phosphate 5-kinase, putative	GO:0006796	GO:0005515;GO:0016301;GO:0016740	GO:0016020	1	1	1	1	1	1	1	1	1	1	1	1	1	1	1	1	1	1	1	1	1	1	1	1	1	1	1	1	1	1	1	1	1	1	1	1	1	1	1	1	1	1
OG13308	Mdg_05g031900	Msi_05g033330	CMatch|chr5_45199185_45201672_92.9_98.3	Plastid-lipid-associated protein, chloroplastic	NA	NA	GO:0016020	1	1	1	1	1	1	1	1	1	1	1	1	1	1	1	1	1	1	1	1	1	1	1	1	1	1	1	1	1	1	1	1	1	1	1	1	1	1	1	1	1	1
OG13343	Mdg_04g008980	CMatch|chr4_15692363_15696546_100.0_99.9	Msy_04g009330	Protein NUCLEAR FUSION DEFECTIVE 4-like	GO:0006810;GO:0009987	GO:0005215	GO:0016020	1	1	1	1	1	1	1	1	1	1	1	1	1	1	1	1	1	1	1	1	1	1	1	1	1	1	1	1	1	1	1	1	1	1	1	1	1	1	1	1	1	1
OG13357	Mdg_13g006340	CMatch|chr3_1508857_1509758_100.0_99.1	Msy_13g005780	membrane steroid-binding protein 2-like	NA	NA	GO:0005783;GO:0016020	1	1	1	1	1	1	1	1	1	1	1	1	1	1	1	1	1	1	1	1	1	1	1	1	1	1	1	1	1	1	1	1	1	1	1	1	1	1	0	1	1	1
OG13424	Mdg_02g025630	CMatch|chr11_6394965_6395741_99.7_97.1	Msy_02g026990	ATP-dependent zinc metalloprotease FTSH 9 protein	GO:0009058;GO:0009987;GO:0019538	GO:0000166;GO:0016787	GO:0005739;GO:0016020	1	1	1	1	1	1	0	0	1	1	1	0	1	1	1	0	0	1	1	1	1	1	0	1	0	0	0	1	0	0	0	0	1	1	1	1	1	0	1	0	1	1
OG13431	Mdg_05g009730	CMatch|chr17_9126311_9126747_89.8_99.0	Msy_05g009930	Protein IQ-DOMAIN 1	NA	NA	NA	1	1	1	1	1	1	1	1	1	1	1	1	1	1	1	1	1	1	1	1	1	1	1	1	1	1	1	1	1	1	1	1	1	1	1	1	1	1	1	1	1	1
OG13468	Mdg_10g014370,Mdg_10g014380	Msi_10g015030	NA	TMV resistance protein like	GO:0007165	GO:0000166;GO:0005515;GO:0043531	GO:0016020;GO:0016021	0	1	1	1	1	1	1	1	1	1	1	1	1	1	1	0	1	1	1	1	1	1	1	1	1	1	0	1	1	0	1	1	0	1	1	1	0	0	1	1	1	0
OG1348	Mdg_12g008310	Msi_12g008490	Msy_12g007840	Reverse transcriptase	GO:0006355;GO:0090502	GO:0003677;GO:0003700;GO:0004523	GO:0005634	1	1	1	1	1	1	1	1	1	1	1	1	1	1	1	1	0	1	1	1	1	1	1	1	1	1	1	1	1	1	1	1	1	1	1	1	1	1	1	1	1	1
OG13480	Mdg_08g007450	CMatch|Msi_PanGene1743_3813_4389_97.5_96.7	Msy_08g007500,Msy_08g007660	DUF506 family protein	NA	NA	NA	1	1	1	1	1	1	1	1	1	1	1	1	0	1	1	1	0	0	1	1	0	0	1	1	0	1	1	0	1	1	0	0	1	0	1	0	0	1	1	1	1	0
OG13494	Mdg_13g020970	CMatch|chr13_26052676_26054322_100.0_100.0	Msy_13g020830	Unknown protein	NA	NA	NA	1	0	1	1	1	1	1	1	1	1	1	1	1	1	1	1	1	1	1	1	1	1	1	1	1	1	1	1	1	1	1	1	1	1	1	1	0	1	1	1	1	1
OG13514	Mdg_02g019580	CMatch|chr2_26985675_26988329_99.9_95.2	Msy_02g021010	Mitochondrial GTPase 1	NA	GO:0000166;GO:0003924;GO:0005525;GO:0016787	GO:0005739;GO:0016020	1	1	0	1	1	1	0	1	1	1	1	1	1	0	1	1	1	1	1	1	1	1	1	1	1	0	1	1	1	1	1	1	1	0	1	1	0	1	0	1	1	1
OG13539	Mdg_04g016870	Msi_04g017220	Msy_04g017000	Cyclic phosphodiesterase-like	NA	GO:0004112;GO:0016787	NA	1	1	1	1	1	1	1	1	1	1	1	1	0	1	1	1	1	1	1	1	1	1	1	1	1	1	1	1	1	1	1	1	1	1	1	1	1	1	1	1	0	1
OG13555	Mdg_13g023590	Msi_13g023730	NA	2-methylene-furan-3-one reductase	GO:0006950;GO:0008152;GO:0009628	GO:0003824;GO:0005488	GO:0005576;GO:0009507;GO:0009579	1	0	1	1	0	1	1	1	1	1	1	1	1	1	1	1	1	0	1	1	1	1	1	1	1	1	1	0	1	1	1	1	1	1	1	1	0	1	0	0	1	1
OG1358	Mdg_16g008740	CMatch|chr16_6684916_6685933_100.0_99.3	Msy_16g007360	Unknown protein	GO:0006464;GO:0007049;GO:0016043;GO:0065009	NA	GO:0005622;GO:0005856;GO:0016020	1	1	1	1	1	1	1	1	1	1	1	1	1	1	1	1	1	1	1	1	1	1	1	1	1	1	1	1	1	1	1	1	1	1	1	1	1	1	1	1	1	1
OG13583	Mdg_12g002740	CMatch|chr12_3035966_3038323_58.5_98.6	Msy_12g002760	Retrovirus-related Pol polyprotein from transposon 17.6	GO:0090304	GO:0003677;GO:0003824;GO:0008270;GO:0016740	GO:0005634;GO:0016020	1	1	1	1	1	1	1	1	1	1	1	1	1	1	1	1	1	1	1	1	1	1	1	0	1	1	1	1	1	1	1	1	1	1	1	1	1	1	1	1	1	1
OG13590	Mdg_07g001060	CMatch|chr8_304348_306168_100.0_96.9	Msy_07g001060	Chr1:15891512-15894322 FORWARD LENGTH=409	NA	NA	NA	1	1	1	1	1	1	1	1	1	1	1	1	1	1	1	1	1	1	1	1	1	1	1	1	1	1	1	1	1	1	1	1	1	1	1	1	0	1	1	1	1	1
OG13593	Mdg_02g016030	Msi_02g016330	Msy_02g016980	8-amino-7-oxononanoate synthase-like	GO:0009058	GO:0003824;GO:0005488;GO:0016740	NA	0	1	0	1	1	0	0	0	1	1	1	1	1	0	1	1	1	1	1	1	1	1	1	1	1	1	1	1	1	0	1	1	1	1	1	1	0	1	0	0	1	0
OG13662	Mdg_12g016360	NA	Msy_12g016270	Histone H3-like 3	NA	NA	NA	1	1	1	1	1	1	1	1	1	1	1	1	1	1	1	1	1	1	1	1	1	1	1	1	1	1	1	1	1	1	1	1	1	1	1	1	1	1	1	1	1	1
OG13682	Mdg_12g016130	CMatch|Msi_PanGene2778_1001_1925_100.0_95.9	Msy_12g015980,Msy_scaffold239g000050	Transcription factor bHLH140 like	NA	GO:0003824	NA	1	0	1	1	1	0	1	1	1	0	1	1	1	1	1	1	1	0	1	1	0	1	1	0	0	0	0	0	0	0	0	0	0	1	1	0	1	1	1	0	1	1
OG13687	Mdg_15g037870	Msi_15g038010	CMatch|chr15_52843311_52843814_100.0_93.5	Calcium-transporting ATPase	GO:0006810	GO:0005215	GO:0005575	1	1	1	1	1	1	1	1	1	1	1	1	1	1	1	1	1	1	1	1	1	1	1	1	1	1	1	1	0	1	1	1	1	1	1	1	1	1	1	1	1	1
OG13697	Mdg_13g021940,Mdg_scaffold142g000110	Msi_13g022280	CMatch|chr4_3977463_3978090_100.0_96.9	Vesicle transport protein	GO:0006810;GO:0009987	NA	GO:0016020	1	1	1	1	1	1	1	1	1	1	1	1	1	1	1	1	1	1	1	1	1	1	1	1	1	1	1	1	1	1	0	1	1	1	1	1	1	1	1	1	1	1
OG13700	Mdg_17g024920	CMatch|chr17_33129034_33129237_69.8_96.0	Msy_17g024160	Unknown protein	NA	NA	GO:0016020	0	0	0	0	1	1	0	0	1	1	1	1	1	1	0	0	0	0	1	0	1	0	0	0	0	0	0	0	0	0	1	1	0	0	1	1	0	0	0	0	0	1
OG13745	Mdg_17g015190	CMatch|chr17_16354222_16354912_99.2_98.2	Msy_17g014690	Chr1:5765062-5765618 REVERSE LENGTH=152	NA	NA	NA	1	0	1	1	1	1	1	1	1	1	1	1	1	1	1	1	1	1	1	1	1	1	1	1	1	1	1	1	1	1	1	1	1	1	1	1	0	0	0	1	1	1
OG13754	Mdg_14g004800	Msi_14g006340,Msi_14g006350	Msy_14g005300	F-box	GO:0006091;GO:0016070	GO:0003824;GO:0005515;GO:0030246	GO:0016020	1	1	1	1	1	1	1	1	1	1	1	1	1	1	1	1	1	1	1	1	1	1	1	1	1	1	1	1	1	1	1	1	1	1	1	1	0	1	1	1	1	1
OG13755	Mdg_03g020520	Msi_03g020200	CMatch|chr3_32361087_32361529_100.0_98.6	L-type lectin-domain containing receptor kinase IX.1	NA	GO:0030246	NA	1	1	1	1	1	1	1	1	1	1	1	1	1	1	1	1	1	1	1	1	1	1	1	1	1	0	1	1	1	1	1	1	1	1	1	1	1	1	1	1	1	1
OG13762	Mdg_03g012440	Msi_03g012350	CMatch|chr15_44627695_44629559_100.0_97.8	9-cis-epoxycarotenoid dioxygenase	GO:0031047;GO:0055114	GO:0003676;GO:0016702	NA	1	1	1	1	1	1	1	1	1	1	1	1	1	1	1	1	1	1	1	1	1	1	0	0	0	0	0	1	1	0	1	1	1	0	1	1	1	1	1	1	1	1
OG1379	Mdg_17g025010	CMatch|Msi_PanGene1487_3401_4444_95.6_96.0	Msy_17g024250	TMV resistance protein like	GO:0006259;GO:0007165	GO:0000166;GO:0003676;GO:0016740	NA	1	1	1	1	1	1	1	1	1	1	1	1	1	1	1	1	1	1	1	1	1	1	1	1	1	1	1	0	1	1	1	1	0	1	1	1	1	1	1	1	1	1
OG13801	Mdg_11g019960	CMatch|chr11_29144225_29145989_100.0_99.7	Msy_11g019400	Cytochrome P450	GO:0008152;GO:0055114	GO:0003824;GO:0005488;GO:0005506;GO:0016709;GO:0020037	GO:0016020	1	1	1	1	1	1	1	1	1	1	1	1	1	1	1	0	1	1	1	1	1	1	1	1	1	1	1	1	1	1	1	1	1	1	1	1	1	1	1	0	1	1
OG1386	Mdg_15g028770	NA	Msy_15g027440	Ribonuclease H	NA	GO:0016787	NA	1	0	1	0	1	0	1	0	1	0	1	1	0	0	1	1	1	1	1	1	1	0	0	1	1	0	1	1	1	1	0	1	1	0	1	1	0	0	0	1	0	0
OG13917	Mdg_03g022630	Msi_03g022540	CMatch|chr3_34895245_34897600_99.9_90.2	ETO1-like protein 1	NA	NA	NA	1	1	1	1	1	0	1	1	1	1	1	1	1	0	1	1	1	1	1	1	1	1	1	0	1	1	1	1	1	0	1	1	1	1	1	1	1	1	1	1	1	1
OG13923	Mdg_08g013580	CMatch|Msi_PanGene1942_1001_1849_100.0_100.0	Msy_08g013570	Histone acetyltransferase	GO:0006139;GO:0009058	GO:0140110	NA	0	1	1	1	1	1	1	1	1	1	1	1	1	1	1	1	1	1	1	1	1	1	1	1	1	1	1	1	1	1	1	1	0	1	1	1	1	0	0	0	1	1
OG13929	Mdg_15g011120	Msi_15g011340	CMatch|chr15_8419675_8425385_99.6_97.1	Wound-induced protein 1	NA	NA	NA	1	1	1	1	1	1	1	1	1	1	1	1	1	1	1	1	1	1	1	1	0	1	1	1	1	1	1	1	1	1	1	1	0	1	1	1	1	1	1	1	1	1
OG13967	Mdg_09g024500	CMatch|chr6_1883378_1887586_100.0_96.7	Msy_09g023700	L10-interacting MYB domain-containing protein-like	NA	NA	NA	1	1	1	1	1	1	1	1	1	1	1	1	1	1	1	1	1	1	1	0	1	0	1	1	1	1	1	1	1	1	1	1	1	1	1	1	0	1	1	1	0	1
OG13975	Mdg_17g012940	NA	Msy_17g012220	Eukaryotic translation initiation factor 2 subunit alpha	NA	GO:0003743	NA	1	1	1	1	1	1	1	1	1	1	1	1	1	1	1	1	0	1	0	1	1	1	1	1	1	1	0	1	0	1	0	1	1	1	1	1	0	0	0	1	1	1
OG13976	Mdg_02g014380	Msi_02g014640	Msy_02g015270	Abscisic acid 8-hydroxylase 4-like	GO:0007275;GO:0010268;GO:0016125;GO:0016132;GO:0055114	GO:0005506;GO:0010295;GO:0020037;GO:0051743	GO:0016021	1	1	1	1	1	1	1	1	1	1	1	1	1	1	1	1	1	1	1	1	1	1	1	1	1	1	1	1	1	1	0	1	1	1	1	1	1	1	1	1	1	1
OG14028	Mdg_10g014780	Msi_10g015380	Msy_10g014690	Interferon-related developmental regulator 1	NA	NA	NA	1	1	1	1	1	1	1	1	1	1	1	1	1	1	1	1	1	1	1	1	1	1	1	1	1	1	1	0	0	1	1	1	1	1	1	1	1	1	1	1	1	1
OG14065	Mdg_02g019720	Msi_02g020270	Msy_02g021120	Glycosyltransferase	NA	GO:0016740	GO:0005622	0	1	0	0	1	1	0	1	1	0	1	1	1	1	1	1	1	1	1	0	1	1	1	0	1	0	1	1	1	1	1	1	1	0	1	1	1	1	1	1	1	1
OG1409	Mdg_07g005690	Msi_07g005500	CMatch|chr7_5730928_5731942_100.0_98.4	Reverse transcriptase	NA	NA	NA	1	1	1	1	0	1	0	1	1	1	0	1	1	1	1	1	1	1	0	1	1	1	1	1	1	1	0	0	1	1	1	0	1	1	1	1	0	1	1	1	0	1
OG14106	Mdg_01g012720	Msi_01g013040	CMatch|chr1_25595743_25597361_98.0_90.4	UDP-glycosyltransferase	NA	GO:0016740;GO:0080043;GO:0080044	GO:0043231	1	1	1	1	1	1	1	1	1	1	1	1	1	1	1	1	1	1	1	1	1	1	1	1	1	1	1	1	1	1	1	1	1	1	1	1	1	1	1	1	1	1
OG14113	Mdg_08g021020,Mdg_08g022650	Msi_08g021490	CMatch|Msy_PanGene531_1592_3622_100.0_95.7	Receptor-like protein	NA	GO:0005515	GO:0016020	1	1	1	1	1	1	1	1	1	1	1	1	1	1	1	1	1	1	1	1	1	1	1	1	1	1	1	1	1	1	1	1	1	1	1	1	1	1	1	1	1	1
OG14131	Mdg_05g007480	Msi_05g008810	CMatch|chr5_13780234_13784148_100.0_98.7	G-box-binding factor 1-like isoform X2	NA	NA	NA	1	1	1	1	1	1	1	1	1	1	1	1	1	1	1	1	1	1	1	1	1	1	1	1	1	0	1	1	1	1	1	1	1	1	1	1	1	1	1	1	1	1
OG14190	Mdg_10g015450	CMatch|Msi_PanGene1885_1001_2013_100.0_98.9	Msy_10g015410	Unknown protein	NA	NA	NA	1	1	1	1	1	1	1	1	1	1	1	1	1	1	1	1	1	1	1	1	1	1	1	1	1	1	1	1	1	1	1	1	1	1	1	1	1	1	1	1	1	1
OG14199	Mdg_07g000390	CMatch|Msi_PanGene1968_168_2573_100.0_99.9	Msy_07g000430	Unknown protein	NA	NA	NA	1	1	1	1	1	1	1	1	1	1	1	1	1	1	1	1	1	1	1	1	1	1	1	1	1	1	1	1	1	1	0	1	1	1	1	1	0	1	1	1	1	1
OG14267	Mdg_16g009330	Msi_16g009600	CMatch|chr16_6975268_6977332_100.0_100.0	Unknown protein	NA	NA	NA	1	1	1	1	1	1	1	1	1	1	1	1	1	1	1	1	1	1	1	1	1	1	1	1	1	1	0	1	1	1	1	1	0	1	1	1	1	1	1	1	1	1
OG14279	Mdg_09g023650	CMatch|Msi_PanGene1661_1312_1849_100.0_98.6	Msy_09g023180	Unknown protein	NA	GO:0000166	GO:0016020	1	1	1	1	1	1	1	1	1	1	1	1	1	1	1	1	1	1	1	1	1	1	1	1	1	1	1	1	1	1	1	1	1	1	1	1	0	0	1	1	1	1
OG14293	Mdg_02g020960	Msi_02g021590	CMatch|Msy_PanGene845_3058_4483_99.6_99.1	Unknown protein	NA	GO:0016301	GO:0016020	1	1	1	1	1	0	1	1	1	1	1	1	1	1	1	1	1	1	1	1	1	1	0	1	1	1	1	1	1	0	1	1	1	1	1	1	1	1	1	1	1	1
OG1432	Mdg_08g014870	Msi_08g015050	Msy_08g014890	UDP-galactose transporter 1	GO:0006810;GO:0009987	GO:0005215	GO:0005794;GO:0016020	1	1	1	1	1	1	1	1	1	1	1	1	1	1	1	1	1	1	1	1	1	1	1	1	1	1	1	1	1	1	1	1	1	1	1	1	1	1	1	1	1	1
OG1434	Mdg_10g002080	Msi_10g002250	Msy_10g001680	Ubiquitin-conjugating enzyme E2 7	GO:0006464;GO:0009056	GO:0000166;GO:0003723;GO:0016740	NA	1	1	1	1	1	1	1	1	1	1	1	1	1	1	1	1	1	1	1	1	1	1	1	1	1	1	1	1	1	1	1	1	1	1	1	1	1	1	1	1	1	1
OG14348	Mdg_13g000670	CMatch|chr16_515565_519775_99.2_93.6	Msy_13g000520	Pre-mRNA-processing protein 40C	NA	GO:0003723;GO:0005515;GO:0046872	NA	1	1	1	1	1	1	1	1	1	1	1	1	1	1	1	1	1	1	1	1	1	1	1	1	1	1	1	1	1	1	1	1	1	1	1	1	1	1	1	1	1	1
OG14389	Mdg_06g000850,Mdg_06g000890	Msi_06g000860	CMatch|chr10_31942602_31943346_98.7_94.6	Acetylornithine aminotransferase, putative	GO:0006525	GO:0003992;GO:0005515;GO:0016740;GO:0030170;GO:0042802	GO:0009507;GO:0009570	1	0	1	1	1	1	1	1	1	1	1	1	1	1	1	1	1	1	1	1	1	1	1	1	1	1	1	1	1	1	1	0	1	1	1	1	1	1	1	1	1	1
OG14394	Mdg_04g003230	Msi_04g003690	Msy_04g003130	TMV resistance protein N	GO:0007165	GO:0000166;GO:0005515;GO:0043531	NA	1	1	1	1	1	1	1	1	1	1	1	1	1	1	1	1	1	1	1	1	1	1	1	1	1	0	1	1	1	1	1	1	1	1	1	1	1	1	1	1	1	1
OG14456	Mdg_05g008440	Msi_05g009670,Msi_06g007810	CMatch|chr15_38507009_38508019_100.0_99.5	ATPase inhibitor	NA	NA	NA	1	1	1	1	1	1	0	1	1	1	1	1	1	1	1	1	1	1	1	1	1	1	1	1	1	1	1	1	1	1	1	1	1	1	1	1	1	1	1	1	1	1
OG14460	Mdg_16g021200	Msi_16g021710	CMatch|chr8_22950551_22951620_97.4_93.9	rRNA-processing protein UTP23 homolog	GO:0000003;GO:0009790;GO:0009791	NA	GO:0016020	1	1	1	1	1	1	0	1	1	1	1	1	1	1	1	1	1	1	1	0	1	0	0	0	1	1	1	1	1	1	1	1	1	1	1	1	1	1	1	1	1	1
OG14462	Mdg_12g004730	Msi_12g004620	CMatch|chr12_5080885_5086785_100.0_99.6	Alpha/beta hydrolase-3	GO:0009056	GO:0016787	NA	1	1	1	1	1	1	1	1	1	1	1	1	1	1	1	1	1	1	1	1	1	1	1	1	1	1	1	1	1	1	1	1	1	1	1	1	1	1	1	1	1	1
OG14468	Mdg_10g022750	Msi_10g023410	CMatch|Msy_PanGene856_10754_11401_100.0_91.2	Wall-associated receptor kinase	GO:0006464;GO:0006468;GO:0007166	GO:0000166;GO:0004674;GO:0005509;GO:0005524;GO:0016301;GO:0030247	GO:0005886;GO:0016020;GO:0016021	1	1	1	1	1	1	1	1	1	1	1	1	1	1	1	1	1	1	1	1	1	1	1	1	1	1	1	1	1	1	1	1	1	1	1	1	1	1	1	1	1	1
OG14541	Mdg_05g014270	NA	Msy_05g014450	CLIP-associated protein	GO:0009987	GO:0000166	NA	1	1	1	1	1	1	1	1	1	1	1	1	1	1	1	1	1	1	1	1	1	1	0	1	1	1	1	1	1	1	1	1	1	1	1	1	1	1	1	1	1	1
OG14556	Mdg_05g015050	Msi_05g016420	NA	Endonuclease/exonuclease/phosphatase	NA	NA	NA	1	1	1	1	0	1	0	1	1	1	1	1	1	1	1	0	1	1	1	1	1	1	1	1	0	1	1	1	1	1	1	1	1	1	1	1	1	1	1	1	1	1
OG14566	Mdg_05g024750	Msi_05g026050	CMatch|chr12_2191868_2194385_100.0_98.1	zinc finger BED domain-containing protein RICESLEEPER 2-like	NA	GO:0003677;GO:0005515	NA	1	1	1	1	1	1	1	1	1	1	1	1	1	1	1	1	1	1	1	1	1	1	1	1	1	1	1	1	1	1	1	1	1	1	1	1	1	1	1	1	1	1
OG1459	Mdg_02g025890	Msi_02g026160,Msi_02g026170	Msy_02g027230	Elongation factor	NA	GO:0000166;GO:0003676;GO:0003824;GO:0003924;GO:0005525;GO:0016787	NA	1	0	1	1	1	1	1	1	1	1	1	1	1	1	1	1	1	1	1	1	1	1	1	1	1	1	1	1	1	1	1	1	1	1	1	1	1	1	1	1	1	1
OG14648	Mdg_03g020530	Msi_03g020210	CMatch|chr3_32365477_32365996_100.0_100.0	Membrane-anchored ubiquitin-fold protein	NA	NA	GO:0005886	1	1	1	1	1	1	1	1	1	1	1	1	1	1	1	1	1	1	1	1	1	1	1	1	1	0	1	1	1	1	1	1	1	1	1	1	1	1	1	1	1	1
OG14686	Mdg_15g006770	Msi_15g007050	CMatch|chr2_19200140_19201264_82.9_97.9	Leucine-rich repeat receptor-like serine/threonine-protein kinase	GO:0000186;GO:0009755;GO:0055114	GO:0004709;GO:0005524;GO:0032440	GO:0005886;GO:0016021	1	1	1	1	1	1	1	1	1	1	1	1	1	1	1	1	1	1	1	1	1	1	0	1	1	0	1	1	1	1	1	1	1	1	1	1	1	1	1	1	1	1
OG14766	Mdg_17g014400	Msi_17g013670	CMatch|chr9_14689889_14690217_100.0_92.3	Auxin-responsive protein	GO:0009719;GO:0042221	NA	NA	1	1	1	1	1	1	1	1	1	1	1	1	1	1	1	1	1	1	1	0	0	1	1	1	1	1	1	1	1	1	1	0	1	1	1	0	1	1	1	1	1	1
OG14769	Mdg_04g003330	CMatch|chr4_3953232_3956863_100.0_99.6	Msy_04g003340	TMV resistance protein N-like	GO:0007165	GO:0005515;GO:0043531	NA	1	1	1	1	1	1	1	1	1	1	1	1	1	1	1	1	1	1	1	1	1	1	1	1	1	1	1	1	1	1	1	1	1	1	1	1	1	1	1	1	1	1
OG1479	Mdg_04g000270	CMatch|chr4_589440_589822_100.0_100.0	Msy_04g000260	Unknown protein	NA	NA	NA	1	1	1	1	1	1	1	1	1	1	1	1	1	1	1	1	1	1	1	1	1	1	1	1	1	1	1	1	1	1	1	1	1	1	1	1	0	1	0	1	1	1
OG14798	Mdg_11g016670	Msi_11g014940	Msy_11g015720	Peptidyl-prolyl cis-trans isomerase	GO:0006464	GO:0003824	GO:0009507	1	1	1	1	1	1	1	1	1	1	1	1	1	1	1	1	1	1	1	1	1	1	1	1	1	1	1	1	1	1	1	1	1	1	1	1	1	1	1	1	1	1
OG14838	Mdg_13g017190	Msi_13g017100	Msy_13g016260	Retrovirus-related Pol polyprotein from transposon TNT 1-94	GO:0006259	GO:0003676	NA	1	1	1	1	1	1	1	1	1	1	1	1	1	1	1	1	1	1	1	1	1	1	1	1	1	1	1	1	1	1	1	1	1	1	1	1	1	1	1	1	1	1
OG14862	Mdg_16g016470	CMatch|chr8_12306330_12309670_100.0_93.6	Msy_16g015050	BEACH domain-containing protein C2	NA	NA	NA	1	1	1	1	1	1	1	1	1	1	1	1	1	1	1	1	1	1	1	1	1	1	1	1	1	1	1	1	1	1	1	1	1	1	1	1	1	1	1	1	1	1
OG14887	Mdg_12g016080	CMatch|chr12_23708303_23712047_99.5_97.8	Msy_12g015850	Receptor-like protein 12	NA	GO:0005515	NA	1	1	1	1	1	1	1	1	1	1	1	1	1	1	1	1	1	1	1	1	1	1	1	1	1	1	1	1	1	1	1	0	0	1	1	1	1	1	1	1	1	1
OG14889	Mdg_17g020260	Msi_17g019640	Msy_17g019760	F-box domain-containing protein/FBD domain-containing protein	NA	GO:0000166;GO:0003723;GO:0016787	GO:0005634;GO:0016020	1	1	1	1	1	1	1	1	1	1	0	1	1	1	1	1	1	1	1	1	1	1	1	0	1	1	1	1	1	1	1	1	1	0	1	1	1	1	1	1	1	1
OG14893	Mdg_10g024270,Mdg_10g024280	Msi_10g025060,Msi_10g025070	CMatch|Msy_PanGene515_1121_1665_99.4_99.8	VAN3-binding protein isoform X4	GO:0007165;GO:0007275;GO:0009719;GO:0042221	NA	GO:0016020	1	1	1	0	1	1	1	1	1	1	1	1	1	1	1	1	1	1	1	1	1	1	1	1	1	1	1	1	1	1	1	1	1	1	1	1	1	1	1	1	1	1
OG14923	Mdg_09g023540	CMatch|chr9_33019883_33020443_58.7_93.1	Msy_09g022990	40S ribosomal protein S19-1	GO:0000028;GO:0006412	GO:0003723;GO:0003735	GO:0022627	0	1	1	1	1	1	1	1	1	1	1	1	1	1	1	1	1	1	1	1	1	1	0	0	0	1	1	0	1	1	1	1	1	0	1	1	1	1	1	1	1	1
OG15001	Mdg_16g014590	Msi_16g014930	Msy_16g012950	Retrovirus-related Pol polyprotein from transposon RE1	GO:0007165	GO:0005515	NA	1	1	1	1	1	1	1	1	1	1	1	1	1	1	1	1	1	1	1	1	1	1	1	1	1	1	1	1	1	1	1	1	1	1	1	1	1	0	1	1	1	0
OG15006	Mdg_08g016960	CMatch|scaffold376_9719_10285_100.0_99.2	Msy_08g017210	Integrase, catalytic core	NA	NA	NA	1	1	1	1	1	1	1	1	1	1	1	1	1	1	1	1	1	1	1	1	1	1	1	0	1	1	1	1	1	1	1	1	1	1	1	1	1	1	1	1	1	1
OG15031	Mdg_17g004800	CMatch|chr7_32624471_32624996_100.0_98.1	Msy_17g004150	Alanine--glyoxylate aminotransferase 2 homolog 2 mitochondrial	GO:0019538	GO:0005488;GO:0016740;GO:0016787	NA	1	1	1	1	1	1	1	1	1	1	1	1	1	1	1	1	1	1	1	1	1	1	1	1	1	1	1	1	1	1	1	1	1	1	1	1	1	1	1	1	1	1
OG15062	Mdg_17g009770	CMatch|chr17_22024463_22028209_55.6_98.9	Msy_17g008910	Malic enzyme	GO:0008152;GO:0009987	GO:0000166;GO:0003824	GO:0009507	1	1	1	1	1	1	1	1	1	1	1	1	1	1	1	1	1	1	1	1	1	1	1	1	1	1	1	1	1	1	1	1	1	1	1	1	0	0	0	1	1	1
OG15119	Mdg_05g006630	NA	Msy_05g006780	DUF21 domain-containing protein	NA	NA	NA	1	1	1	1	1	1	1	1	1	1	1	1	1	1	1	0	1	1	1	1	1	1	1	0	1	0	1	1	1	1	1	1	1	1	1	1	1	0	1	1	1	1
OG15136	Mdg_07g009080	CMatch|Msi_PanGene1182_1001_2690_100.0_100.0	Msy_07g008790	TMV resistance protein like	NA	GO:0043531	NA	0	0	1	1	1	1	1	1	1	1	0	0	1	1	0	1	1	0	0	1	0	1	0	0	1	1	0	0	1	1	1	1	1	1	1	0	0	1	0	1	0	0
OG15155	Mdg_03g022780	Msi_03g022670	CMatch|chr3_35000883_35007286_100.0_97.1	Sulfate transporter 3.1	GO:1902358	GO:0008271;GO:0015301	GO:0005887;GO:0009507	1	1	0	1	1	1	1	1	1	0	1	1	1	1	1	1	1	1	0	0	1	1	1	1	1	0	1	1	1	1	1	1	1	1	1	1	1	1	1	1	1	1
OG15170	Mdg_13g023000	Msi_13g023190	CMatch|chr4_4810809_4815681_88.7_90.6	Reticulon-like protein	GO:0006629;GO:0006694;GO:0009058;GO:0055114	GO:0003824;GO:0003854	GO:0005783;GO:0005886;GO:0009506;GO:0016021	1	1	1	0	1	1	1	1	1	0	1	1	1	1	1	1	1	1	1	1	1	1	1	1	1	1	1	0	1	1	0	1	1	1	1	1	1	1	1	1	1	1
OG15174	Mdg_08g004600	CMatch|chr6_20391398_20394223_99.8_92.8	Msy_08g004860	Retrovirus-related Pol polyprotein from transposon TNT 1-94	GO:0015074	NA	NA	1	1	1	1	1	1	1	1	1	1	1	1	1	1	1	1	1	1	1	1	1	1	1	1	1	1	1	1	1	1	1	1	1	1	1	1	0	1	1	1	1	1
OG15231	Mdg_02g001550	Msi_02g001490	NA	Leucine-rich repeat receptor-like serine/threonine-protein kinase	GO:0006412;GO:0006464	GO:0000166;GO:0005198;GO:0016301	GO:0005840;GO:0016020	1	1	1	1	1	1	1	1	1	1	1	1	1	1	1	1	1	1	1	1	1	0	1	1	1	1	1	1	1	1	1	1	1	1	1	1	1	1	1	1	1	1
OG15267	Mdg_12g008750	Msi_12g008790	CMatch|Msy_PanGene273_2002_2339_91.6_94.9	Unknown protein	NA	NA	NA	1	1	1	1	1	1	1	1	1	1	1	1	1	1	1	1	1	1	1	1	1	1	1	0	1	1	1	1	1	1	1	1	1	1	1	1	1	1	1	1	1	1
OG15307	Mdg_05g009810	CMatch|chr17_6775780_6777544_98.0_99.4	Msy_05g010030	Glycerol-3-phosphate dehydrogenase [NAD(+)]	GO:0005975;GO:0009056;GO:0009987	GO:0000166;GO:0003824;GO:0005515	GO:0005737	1	1	1	1	1	1	1	1	1	1	1	1	1	1	1	1	1	1	1	1	1	1	1	0	1	0	1	0	0	1	1	0	1	1	1	1	1	1	1	1	1	1
OG15348	Mdg_06g006070	Msi_06g005920	CMatch|chr6_8474118_8474820_100.0_98.3	Ycf68 protein	NA	NA	NA	1	1	1	1	1	1	1	1	1	1	1	1	1	1	1	1	1	1	1	1	1	1	1	1	1	1	1	1	1	1	1	1	1	1	1	1	1	1	1	1	1	1
OG15378	Mdg_11g025660	Msi_11g023990	CMatch|chr11_40205202_40205918_72.6_94.9	BEACH-DOMAIN HOMOLOG A1	NA	NA	NA	1	1	1	1	1	0	1	1	1	0	1	1	1	1	1	1	1	1	1	1	1	1	1	1	1	1	1	1	1	1	1	1	1	1	1	1	1	1	1	1	1	1
OG15393	Mdg_05g002420	Msi_05g004000	CMatch|chr17_450159_451287_99.3_97.3	Rhamnogalacturonate lyase family protein	NA	NA	GO:0016020	0	1	1	0	1	1	1	1	1	1	1	1	1	0	1	1	1	1	1	1	1	1	1	1	1	1	1	1	1	1	1	1	1	1	1	1	1	1	1	1	1	1
OG15419	Mdg_08g008950	Msi_08g009360	CMatch|chr8_8673626_8676165_100.0_94.3	Protein ROOT INITIATION DEFECTIVE like	GO:0006259;GO:0009058;GO:0048856	NA	GO:0005654	1	1	1	1	1	1	1	1	1	1	1	1	1	1	1	1	1	1	1	1	1	1	1	1	1	1	1	1	1	1	1	0	1	1	1	1	1	1	1	1	1	1
OG15429	Mdg_01g012700	Msi_01g013020	NA	UDP-Glycosyltransferase superfamily protein, putative	NA	GO:0016740	NA	1	1	1	1	1	1	1	1	1	1	1	0	1	1	1	1	1	1	0	1	1	1	0	1	0	1	1	1	1	0	1	0	0	1	1	1	1	1	1	1	1	1
OG15463	Mdg_03g002400	Msi_03g002370	CMatch|chr9_544326_544596_81.7_94.6	60S ribosomal protein L7a-2	GO:0006139;GO:0009987	GO:0003723	GO:0005829;GO:0005840	1	1	1	0	0	1	0	1	1	1	0	1	1	0	1	1	1	1	0	1	1	1	1	1	0	1	1	1	1	1	1	1	1	0	1	1	1	1	1	1	1	1
OG15495	Mdg_17g023640	Msi_17g022890	CMatch|chr15_32340383_32343870_100.0_98.0	Protein FAR1-RELATED SEQUENCE like	GO:0006139;GO:0009058	GO:0005488	NA	1	1	1	1	1	1	1	1	1	1	1	1	1	1	1	1	1	1	1	1	1	1	1	1	1	1	1	1	1	1	1	1	1	1	1	1	1	1	1	1	1	1
OG15519	Mdg_07g009240	NA	Msy_07g008930	TMV resistance protein N	GO:0007165	GO:0005515;GO:0043531	NA	1	0	1	1	1	1	0	1	1	1	0	1	1	1	1	1	1	1	0	1	1	0	1	0	1	1	0	0	0	1	1	0	1	1	1	1	0	0	0	0	0	0
OG15549	Mdg_07g001420	Msi_07g001710	CMatch|Msy_PanGene1037_232_500_96.4_99.6	Plastid division protein CDP1 chloroplastic	NA	NA	NA	1	1	1	1	1	1	1	1	1	1	1	1	1	1	1	1	1	1	1	1	1	1	1	1	1	1	1	1	1	1	1	1	1	1	1	1	1	1	1	1	1	1
OG15583	Mdg_10g001700	Msi_10g001840	Msy_10g001310	TMV resistance protein N	GO:0007165	GO:0005515;GO:0043531	NA	1	1	1	1	1	1	1	1	1	1	1	1	1	1	1	1	1	1	1	1	1	1	1	1	1	1	1	1	1	1	1	1	1	1	1	1	1	1	1	1	1	1
OG15595	Mdg_01g011040	CMatch|chr8_12305236_12309670_100.0_96.8	Msy_01g011650	BEACH domain-containing protein C2	NA	NA	NA	1	1	1	1	1	1	1	1	1	1	1	1	1	1	1	1	1	1	1	1	1	1	1	1	1	1	1	1	1	1	1	1	1	1	1	1	1	1	1	1	1	1
OG15623	Mdg_11g015290	Msi_11g013340	Msy_11g014180	Protein phosphatase 1 regulatory subunit 7	NA	NA	NA	1	1	1	1	1	1	1	1	1	1	1	1	1	1	1	1	1	1	1	1	1	1	1	1	1	1	1	1	1	1	1	1	1	1	1	1	1	1	1	1	1	1
OG15647	Mdg_07g010950	CMatch|chr15_21286899_21287421_69.3_93.6	Msy_07g011070	Pentatricopeptide repeat-containing protein	NA	NA	NA	1	1	1	1	1	1	1	1	1	1	1	0	1	1	0	0	1	0	1	1	1	0	1	0	1	1	1	0	0	1	1	1	1	1	1	1	0	1	0	0	1	1
OG15660	Mdg_17g002650	Msi_17g002380	NA	Ankyrin repeat family protein	NA	GO:0005515	GO:0016020	1	1	1	0	1	1	1	1	1	1	1	1	1	1	1	1	1	1	1	1	1	1	1	1	1	1	1	1	1	1	1	1	1	1	1	1	1	1	1	1	1	1
OG1571	Mdg_12g012730	Msi_12g012170	CMatch|chr12_19086602_19086923_99.3_95.5	Unknown protein	GO:0005975;GO:0006139;GO:0009058;GO:0016043	GO:0016787	GO:0009507	1	1	1	1	1	1	1	1	1	1	1	1	1	1	1	1	1	1	1	1	1	1	1	1	1	1	1	1	1	1	1	1	1	1	1	1	1	0	1	1	1	1
OG15767	Mdg_08g015940	CMatch|chr4_28178073_28181747_97.2_98.9	Msy_08g016140	Kinesin-like protein	GO:0009987	GO:0000166;GO:0003774;GO:0005515	GO:0005856	1	1	1	1	1	1	1	1	1	1	1	1	1	1	1	1	1	1	1	1	1	1	1	1	0	1	1	1	1	1	1	1	1	1	1	1	1	1	1	1	1	1
OG15772	Mdg_02g019590	CMatch|chr2_26953466_26958329_100.0_97.6	Msy_02g021020	Cytochrome P450 family ent-kaurenoic acid oxidase	GO:0008152	GO:0003824;GO:0005488	GO:0016020	1	1	0	1	1	1	0	1	1	1	1	1	1	0	1	1	1	1	1	1	1	1	1	1	1	1	1	1	1	1	1	1	1	0	1	1	0	1	0	1	1	1
OG1579	Mdg_09g008650,Mdg_09g008660	Msi_09g009220	CMatch|chr9_6938632_6940886_99.9_95.7	G-type lectin S-receptor-like serine/threonine-protein kinase	GO:0006464;GO:0006468;GO:0007154;GO:0009856;GO:0048544	GO:0000166;GO:0004674;GO:0005524;GO:0016301	GO:0005886;GO:0016020;GO:0016021	1	1	1	1	1	1	1	1	1	1	1	0	1	1	1	1	0	1	1	1	1	0	0	0	0	1	0	1	1	0	1	1	1	1	1	1	1	1	1	1	1	1
OG1581	Mdg_06g014340	CMatch|chr6_29785074_29793389_64.5_98.9	Msy_06g014430	Telomere length regulation protein TEL2 homolog	NA	NA	NA	1	1	1	1	1	1	1	1	1	1	1	1	1	1	1	1	1	1	1	0	0	1	0	1	1	1	1	0	0	1	1	0	1	0	1	0	0	0	0	0	0	1
OG15818	Mdg_02g021350	Msi_02g021830	CMatch|chr2_31371054_31371842_100.0_92.4	Rust resistance kinase	NA	GO:0005488;GO:0016301;GO:0030247	NA	1	0	0	1	1	1	0	1	1	1	1	1	0	0	1	1	1	1	1	1	1	1	1	1	1	1	1	1	1	1	1	1	1	1	1	1	1	1	1	1	1	1
OG15841	Mdg_04g015140	Msi_04g015410,Msi_04g015420,Msi_14g000260,Msi_14g000270	NA	Peroxidase	GO:0006950;GO:0006979;GO:0009056;GO:0009987;GO:0042221;GO:0055114	GO:0003824;GO:0004601;GO:0005488;GO:0020037	GO:0005576	1	0	1	1	1	1	1	1	1	1	1	1	1	1	1	1	1	0	1	0	1	1	1	1	1	1	1	1	1	1	1	1	1	1	1	1	1	1	1	1	1	1
OG15859	Mdg_07g014760	Msi_07g014110	Msy_07g015050	arp2/3 complex-activating protein rickA-like	NA	NA	NA	1	1	1	1	1	1	1	1	1	1	1	1	1	1	1	1	1	1	1	1	1	0	1	1	1	1	1	1	1	1	1	1	1	1	1	1	1	1	1	1	1	1
OG15913	Mdg_17g023030	CMatch|chr17_30437037_30440439_100.0_94.2	Msy_17g022390	Endonuclease/exonuclease/phosphatase family protein	NA	GO:0003676;GO:0004518	NA	1	1	1	1	1	1	1	1	1	1	1	1	1	1	1	1	1	1	1	0	1	1	1	1	1	1	0	1	1	1	1	1	1	1	1	1	1	1	1	1	1	1
OG15960	Mdg_11g002820	Msi_11g002710	CMatch|chr11_2788529_2788874_99.6_98.9	Unknown protein	GO:0006950	GO:0000166	NA	1	1	1	0	1	0	0	1	1	1	1	1	0	1	1	1	1	1	0	1	1	1	0	1	1	0	1	1	1	0	1	0	1	0	1	1	0	1	1	1	1	1
OG16000	Mdg_08g001310	CMatch|chr1_26930384_26930726_100.0_100.0	Msy_08g001870,Msy_14g008030	Membrane-anchored ubiquitin-fold protein	NA	NA	GO:0005886	1	1	1	1	1	1	1	1	1	1	1	1	1	1	1	1	1	1	1	1	1	1	1	1	1	1	1	0	0	1	1	0	1	0	1	1	0	0	0	1	1	1
OG16042	Mdg_17g014050	CMatch|chr7_23621379_23623454_99.4_92.1	Msy_17g013470	Unknown protein	NA	NA	NA	1	1	1	1	1	1	1	1	1	1	1	1	1	1	1	1	1	1	1	1	1	1	1	1	1	1	1	1	1	1	1	1	1	1	1	1	0	0	1	1	1	1
OG16135	Mdg_11g000570	Msi_11g000560	Msy_11g000950	Cytochrome P450	GO:0006629	GO:0003824;GO:0005488	GO:0016020	1	1	1	1	1	1	1	1	1	1	1	1	1	1	1	1	1	1	1	1	1	0	1	1	1	1	1	1	1	1	1	1	1	1	1	1	1	1	1	1	1	1
OG16157	Mdg_03g020080	Msi_03g019500	Msy_03g021130	Receptor-like protein 2	NA	GO:0005515	GO:0005622;GO:0016020;GO:0016021;GO:0110165	1	1	1	0	1	1	1	1	1	1	1	1	1	1	1	1	1	1	1	1	1	1	1	1	1	0	1	1	1	1	1	1	1	1	1	1	1	1	1	1	1	1
OG16163	Mdg_11g015910	CMatch|chr11_20651873_20657987_99.9_97.6	Msy_11g014870	nitrate regulatory gene2 protein-like	NA	NA	NA	1	1	1	1	1	1	1	1	1	1	1	1	1	1	1	1	1	1	1	1	1	1	0	1	1	1	0	0	0	1	1	1	1	0	1	1	0	1	1	1	1	1
OG16174	Mdg_15g011930	Msi_15g012130	NA	Retrovirus-related Pol polyprotein from transposon TNT 1-94	GO:0008152;GO:0009987	GO:0005488;GO:0016740	NA	1	1	1	0	1	1	1	1	1	0	1	1	1	1	1	1	1	1	1	0	0	1	1	1	1	1	1	1	1	1	1	1	0	1	1	0	1	1	1	1	1	1
OG16198	Mdg_06g005670	Msi_06g005520	NA	Retrovirus-related Pol polyprotein from transposon TNT 1-94	NA	GO:0016740	NA	1	1	1	1	1	1	1	1	1	1	1	1	1	1	1	1	1	1	1	1	1	1	1	1	1	1	1	1	1	1	1	1	1	1	1	1	1	1	1	1	1	1
OG16212	Mdg_07g024030	Msi_07g022910	CMatch|chr7_33892763_33893695_100.0_100.0	Reverse transcriptase zinc-binding domain	NA	GO:0005488	NA	1	1	1	1	1	1	1	1	1	1	1	1	1	1	1	1	1	1	1	1	1	1	1	1	1	1	1	1	1	1	1	1	1	1	1	1	1	1	1	1	1	1
OG16282	Mdg_11g001130	CMatch|chr7_31680156_31681002_94.3_95.1	Msy_11g001490	Unknown protein	NA	GO:0003677	NA	1	1	1	1	1	1	1	1	1	1	1	1	1	1	1	1	1	1	1	1	1	1	1	1	0	1	1	1	1	1	1	1	1	0	1	1	1	1	1	1	1	1
OG16287	Mdg_03g007780	CMatch|chr3_7495401_7495631_58.3_97.0	Msy_03g008220	factor of DNA methylation 4	GO:0008152;GO:0009987	NA	NA	1	1	1	1	1	1	1	1	1	1	1	1	1	1	1	1	1	1	1	1	1	1	1	1	1	1	1	1	1	1	1	1	1	1	1	1	1	1	1	1	1	1
OG16354	Mdg_15g016220	Msi_15g016380	Msy_15g014890	polygalacturonase-like	GO:0005975;GO:0016043	GO:0016787	GO:0005576;GO:0016020	1	1	1	1	1	1	1	1	1	1	1	1	1	1	1	1	0	1	1	1	1	1	1	1	0	1	1	1	1	1	1	1	1	1	1	1	1	1	1	1	1	1
OG16383	Mdg_12g003400	Msi_12g003440	CMatch|chr15_23127698_23128000_85.5_96.6	Pentatricopeptide repeat-containing protein	NA	NA	NA	1	1	1	1	1	1	1	1	1	1	1	1	1	1	1	1	1	1	1	1	1	0	1	1	1	1	1	1	1	1	1	1	1	1	1	1	1	1	1	1	1	1
OG16409	Mdg_13g024260	Msi_13g024440	NA	Zinc-binding ribosomal protein	GO:0006412	GO:0003735;GO:0005198	GO:0005840;GO:0015934	1	1	1	1	1	1	1	1	1	1	1	1	1	1	1	1	1	1	1	1	1	1	1	1	1	1	1	1	1	1	0	1	1	1	1	1	1	1	1	1	1	1
OG16416	Mdg_04g002080	Msi_04g002440	CMatch|chr4_2021048_2022205_99.1_96.8	U11/U12 small nuclear ribonucleoprotein 35 kDa protein	NA	GO:0003723	NA	1	1	1	1	1	1	1	1	1	1	1	1	1	1	1	1	1	1	1	1	1	1	1	1	1	1	1	1	1	1	1	1	1	1	1	1	1	1	1	1	0	1
OG1646	Mdg_14g000740	CMatch|chr15_53134897_53135392_86.9_96.4	Msy_14g000170,Msy_14g001020	BAG family molecular chaperone regulator 5 mitochondrial	GO:0006457;GO:0009072	GO:0004334;GO:0051087	GO:0009506	1	1	1	1	1	1	1	1	1	1	1	1	1	1	1	1	1	1	1	1	1	1	1	1	1	1	1	1	1	1	1	1	1	1	1	1	0	1	1	1	1	1
OG16469	Mdg_03g001430	Msi_03g001460	CMatch|chr3_2195936_2196380_100.0_98.8	Receptor-like protein 2	NA	GO:0005515	GO:0016020	1	1	1	1	1	1	1	1	1	1	1	1	1	1	1	1	1	1	1	1	1	1	1	1	1	1	1	0	1	1	1	0	1	1	1	1	1	1	1	1	1	1
OG16501	Mdg_12g016320	Msi_12g015250	CMatch|chr12_27624487_27625422_53.0_97.2	Methyltransferase-like protein	NA	NA	NA	1	1	1	1	1	1	1	1	1	1	1	1	1	1	1	1	1	1	1	1	1	1	1	1	1	1	1	1	1	1	1	1	1	0	1	1	1	1	1	1	1	1
OG16534	Mdg_07g023830	Msi_07g022700	Msy_07g023620	Hexosyltransferase	GO:0010405;GO:0018258	GO:1990714	GO:0000139;GO:0005768;GO:0005802;GO:0016021	1	1	1	1	1	1	1	1	1	1	1	1	1	1	1	1	1	1	1	1	1	1	1	1	1	1	1	1	1	1	1	1	1	1	1	1	1	1	1	1	1	1
OG16538	Mdg_06g006750	Msi_06g006510	CMatch|chr6_10443775_10447037_100.0_98.6	PAP/OAS1 substrate-binding domain superfamily	NA	GO:0003723	NA	1	1	1	1	1	1	1	1	1	1	1	1	1	1	1	1	1	0	1	1	1	1	1	1	1	1	1	1	1	1	1	1	1	1	1	1	1	1	1	1	1	1
OG16550	Mdg_13g022980	Msi_13g023180	CMatch|chr13_26127255_26128210_99.1_94.2	Pol polyprotein	GO:0015074	NA	NA	1	1	1	1	1	1	1	1	1	1	1	1	1	1	1	1	1	1	1	1	1	1	1	1	1	1	1	0	1	1	1	1	1	1	1	1	1	1	1	1	1	1
OG16617	Mdg_17g022060	CMatch|chr16_13893788_13894992_50.7_95.8	Msy_17g021720	E3 ubiquitin-protein ligase MIEL1	NA	GO:0005488	NA	1	0	1	1	1	1	1	1	1	0	1	1	0	1	0	0	1	0	1	1	1	1	1	1	1	1	1	0	1	0	1	1	1	0	1	1	1	0	0	1	1	1
OG16626	Mdg_08g003680	Msi_08g003730	CMatch|chr6_31223349_31225250_100.0_92.3	Plant intracellular Ras-group-related LRR protein 7	NA	NA	GO:0016020	1	1	1	1	1	1	1	1	1	1	1	1	1	1	1	1	0	1	1	0	1	1	1	1	1	1	1	1	1	1	1	1	1	1	1	1	1	1	1	1	1	1
OG16691	Mdg_06g013750	Msi_06g013620	Msy_06g013890	4-coumarate--CoA ligase-like 9	NA	GO:0016874	GO:0016021	1	1	1	1	1	1	1	1	1	1	1	1	1	1	1	1	1	1	1	1	1	1	1	1	1	1	1	1	1	1	1	1	1	1	1	1	1	1	1	1	1	1
OG16713	Mdg_08g015510	Msi_08g015750	Msy_08g015670	Pentatricopeptide repeat-containing-like protein	GO:0006139	NA	GO:0005622;GO:0016020	0	1	1	1	1	1	1	1	1	1	0	1	1	1	1	1	1	1	1	1	1	1	1	1	1	1	1	1	1	1	1	1	1	1	1	1	1	1	1	1	1	1
OG16723	Mdg_06g005360	Msi_06g005230	CMatch|chr16_1571561_1572003_100.0_93.7	60S ribosomal protein L18-2	GO:0006412;GO:0006468;GO:0006470	GO:0003723;GO:0003735;GO:0004672;GO:0004721;GO:0005524;GO:0030247;GO:0046872	GO:0022625	1	1	0	1	1	1	1	1	1	1	1	1	1	1	1	1	1	0	1	1	1	1	1	1	1	1	1	1	1	1	1	1	1	1	1	1	1	1	1	1	1	1
OG16754	Mdg_04g006010	Msi_04g006580	NA	Ribonuclease H-like domain containing protein	NA	GO:0003676;GO:0004518;GO:0004523	NA	1	1	1	1	1	1	1	1	1	1	1	1	1	1	1	1	1	1	1	1	1	0	1	1	1	0	1	0	1	1	1	0	1	1	1	1	1	1	1	1	1	1
OG16758	Mdg_16g006470	CMatch|Msi_PanGene2451_991_3636_100.0_100.0	Msy_16g005290	Pinene/camphene synthase	NA	GO:0000287;GO:0010333	NA	1	1	0	0	1	1	1	1	1	1	1	1	1	1	1	1	1	1	1	0	1	1	1	1	0	1	1	0	0	1	0	0	1	1	1	1	0	0	0	0	0	0
OG16799	Mdg_09g023560	Msi_09g024250	Msy_09g023010	Disease resistance protein	NA	GO:0000166;GO:0043531	GO:0016020	1	1	1	1	1	1	1	1	1	1	1	1	1	1	1	1	1	1	1	1	1	1	1	1	1	1	1	1	1	1	1	1	1	0	1	1	1	1	1	1	1	1
OG16810	Mdg_03g016220	CMatch|Msi_PanGene2078_2052_2584_98.9_96.6	Msy_03g016980	Copper-transporting ATPase	GO:0006810;GO:0006950;GO:0008152;GO:0009987;GO:0042221	GO:0000166;GO:0005215;GO:0016787	GO:0016020	1	1	1	0	1	1	0	1	1	0	1	1	1	1	1	1	1	1	1	0	1	1	1	1	1	1	1	0	0	1	1	1	1	1	1	1	1	1	1	1	1	1
OG16827	Mdg_14g010960	NA	Msy_14g011440	Unknown protein	NA	GO:0003824	NA	1	1	1	1	1	1	1	1	1	1	1	1	1	1	1	1	1	1	1	1	1	1	1	1	1	1	1	1	1	1	1	1	1	1	1	1	1	1	1	1	1	1
OG1683	Mdg_05g028920	Msi_05g030270	Msy_05g027850	Mediator of RNA polymerase II transcription subunit 16	GO:0000003;GO:0005975;GO:0006139;GO:0006950;GO:0007165;GO:0007623;GO:0009058;GO:0009416;GO:0009605;GO:0009607;GO:0009719;GO:0009791;GO:0016043;GO:0042221	NA	GO:0005654	1	1	1	1	1	1	1	1	1	1	1	1	1	1	1	1	1	1	1	1	1	1	1	1	1	1	1	1	1	1	1	1	1	1	1	1	1	1	1	1	1	1
OG16846	Mdg_10g007720	CMatch|chr9_21666232_21667079_100.0_94.8	Msy_10g007430	RNA-binding protein 24-A	GO:0006468	GO:0003729;GO:0004674;GO:0005524	NA	1	1	1	1	1	1	1	1	1	1	1	1	1	1	1	1	1	1	1	1	1	1	1	0	1	1	1	1	1	1	1	1	1	1	1	1	1	1	1	1	1	1
OG16921	Mdg_17g000500	Msi_17g000460	CMatch|chr17_311684_312665_99.3_97.7	Unknown protein	NA	NA	NA	1	1	1	1	1	1	1	1	1	1	1	1	0	1	1	1	1	1	1	1	1	1	1	1	1	1	1	1	1	1	1	1	1	1	1	1	1	1	1	1	1	1
OG16981	Mdg_08g009580	Msi_08g009960	Msy_08g009660	Patatin	GO:0016042	GO:0016787	NA	1	1	1	1	1	1	1	1	1	1	1	1	1	1	1	1	1	1	1	1	1	1	1	1	1	1	1	1	1	1	1	1	1	1	1	1	1	1	1	1	1	1
OG16994	Mdg_10g007200	CMatch|chr10_9857335_9857926_99.7_99.1	Msy_10g006890	Transcription factor bHLH140	NA	GO:0016787	NA	1	1	1	1	1	1	1	1	1	1	1	1	1	1	1	1	1	1	1	1	1	0	1	1	1	1	1	1	1	1	1	1	1	1	1	1	1	1	1	1	1	1
OG17033	Mdg_05g023610	Msi_05g024970	CMatch|chr5_37912398_37915603_99.6_93.6	haloacid dehalogenase-like hydrolase domain-containing protein isoform X1	NA	GO:0016787	GO:0009507	1	1	1	1	1	1	1	1	1	1	1	1	1	1	1	1	1	1	1	1	1	1	1	1	1	1	1	1	1	1	1	1	1	1	1	1	0	1	1	1	1	1
OG17043	Mdg_13g023080	Msi_13g023280	CMatch|chr4_4763140_4769141_100.0_92.1	Polypyrimidine tract binding protein 3	GO:0006397;GO:0006417;GO:0043484	GO:0003729;GO:0008483;GO:0030170	GO:0000932;GO:0005634	1	1	1	0	1	1	1	1	1	0	1	1	1	1	1	1	1	1	1	1	1	1	1	1	1	1	1	0	1	1	0	1	1	1	1	1	1	1	1	1	1	1
OG17056	Mdg_05g018610	CMatch|chr4_22600437_22602570_99.2_90.2	Msy_05g019480	Kinesin-like protein	GO:0007018;GO:0007275;GO:0009987;GO:0032886;GO:0048364	GO:0000166;GO:0003774;GO:0003777;GO:0005515;GO:0005524;GO:0008017;GO:0016887	GO:0005856;GO:0005871;GO:0005874	1	1	1	1	1	0	1	1	1	1	1	1	1	1	1	1	1	1	1	1	1	0	1	1	1	1	1	1	0	1	0	1	1	1	1	1	0	0	0	0	1	1
OG17095	Mdg_15g016780,Mdg_15g016790	Msi_15g016920,Msi_15g016930	NA	26S protease regulatory subunit 8	GO:0006139;GO:0006810;GO:0009056;GO:0009058;GO:0016043;GO:0019538	GO:0000166;GO:0005515;GO:0016787	GO:0005634;GO:0005829;GO:0005886	1	1	1	1	1	1	1	1	1	1	1	1	1	1	1	1	1	1	1	1	1	1	1	1	1	1	1	1	1	1	1	1	1	1	1	1	1	1	1	1	1	1
OG17098	Mdg_07g014890	CMatch|chr10_34583309_34585380_100.0_96.6	Msy_07g015180	50S ribosomal protein L20	GO:0006412;GO:0016043	GO:0003723;GO:0003735;GO:0005198;GO:0019843	GO:0005840	1	1	1	1	1	1	1	1	1	1	1	1	1	1	1	1	1	1	1	1	1	0	1	1	1	1	1	0	1	1	1	0	1	1	1	1	0	0	0	1	0	1
OG17117	Mdg_02g009370	Msi_02g009820	NA	Thioredoxin reductase 2	GO:0006950;GO:0008152;GO:0009987;GO:0042221	GO:0003824	GO:0005737	1	0	1	1	1	0	0	1	1	1	1	0	0	1	1	1	0	1	1	1	1	1	0	1	1	1	1	1	1	0	1	1	1	1	1	1	1	1	1	1	1	1
OG17168	Mdg_06g010400	Msi_06g010130	NA	DUF4283 domain protein	NA	NA	NA	1	1	1	1	1	1	1	1	1	1	1	0	1	1	1	1	1	1	1	1	1	1	1	1	1	1	1	1	1	1	1	1	1	1	1	1	1	1	1	1	1	1
OG17173	Mdg_02g004350	Msi_02g004700	CMatch|chr2_5181995_5185390_100.0_98.5	FAR1-related sequence	GO:0006355	NA	NA	1	1	1	1	1	1	1	1	1	1	1	1	1	1	1	1	1	1	1	1	1	1	1	1	1	1	1	1	1	1	1	1	1	1	1	1	0	0	1	1	1	1
OG17194	Mdg_13g023070	Msi_13g023270	CMatch|chr4_4773980_4775377_74.5_90.6	RNA methyltransferase Nop2	NA	GO:0008168	GO:0016020;GO:0016021	1	1	1	0	1	1	1	1	1	0	1	1	1	1	1	1	1	1	1	1	1	1	1	1	1	1	1	0	1	1	0	1	1	1	1	1	1	1	1	1	1	1
OG17227	Mdg_07g009130	CMatch|chr7_11205854_11206161_56.6_95.1	Msy_07g008840	Protein AATF like	NA	NA	GO:0005634	1	0	0	1	1	1	1	1	1	1	0	1	1	1	1	1	1	1	0	1	1	1	1	0	1	1	0	0	1	1	1	1	1	1	1	1	0	1	1	1	1	1
OG17249	Mdg_17g010400,Mdg_17g010410	CMatch|chr12_27778184_27778371_85.8_97.9	Msy_17g009500	F-box protein	NA	NA	NA	1	1	1	1	1	1	1	1	1	1	1	1	1	1	1	1	1	1	1	1	1	1	1	1	1	1	1	1	1	1	1	1	1	1	1	1	1	1	1	1	1	1
OG17278	Mdg_15g009940	Msi_15g010310	NA	Hsp70-Hsp90 organizing protein 3-like	NA	GO:0005515	NA	1	1	1	1	1	1	1	1	1	1	1	1	1	1	1	1	1	1	1	1	1	1	1	1	1	0	1	1	1	1	1	1	1	1	1	1	1	1	1	1	1	1
OG17280	Mdg_05g000810	CMatch|chr5_2396031_2397591_100.0_97.6	Msy_05g000900	Protein PARTING DANCERS isoform A	GO:0000003;GO:0006259;GO:0007049;GO:0016043	NA	GO:0005634	1	1	1	1	1	1	1	1	1	1	1	1	1	1	1	1	1	1	1	1	1	1	1	1	1	1	1	1	1	1	1	1	1	1	1	1	1	1	1	1	1	1
OG17283	Mdg_13g023290	Msi_13g023490	NA	DNA-directed DNA polymerase	NA	NA	NA	1	1	1	0	1	1	1	1	1	1	1	1	1	1	1	1	1	1	1	1	1	1	1	1	1	1	1	1	1	1	0	1	1	1	1	1	1	1	1	1	1	1
OG17290	Mdg_10g014800	Msi_10g015450,Msi_10g015500	CMatch|chr10_25836235_25837479_100.0_96.7	CDT1-like protein b	GO:0019538	GO:0016787	NA	1	1	1	1	1	1	1	1	1	1	1	1	1	1	1	1	1	1	1	1	1	1	1	1	1	1	1	0	1	1	1	1	1	1	1	1	1	1	1	1	1	1
OG17316	Mdg_05g002010	Msi_05g003660	CMatch|Msy_PanGene381_6175_11822_99.4_90.8	Reverse transcriptase	NA	GO:0003676;GO:0003824;GO:0004523	NA	1	1	1	1	1	1	1	1	1	1	1	1	1	1	1	1	1	1	1	1	1	1	1	1	1	1	0	1	1	1	1	1	0	1	1	1	1	1	1	1	1	1
OG17348	Mdg_05g021830	Msi_05g022720	NA	Monodehydroascorbate reductase	GO:0008152	GO:0000166;GO:0003824	NA	1	1	1	1	0	1	1	1	1	1	1	1	1	1	1	1	1	1	1	1	1	1	1	1	0	1	0	1	1	1	1	1	1	1	1	1	1	1	1	1	1	1
OG17351	Mdg_11g007280	Msi_11g007000	NA	Receptor protein kinase-like protein	GO:0006464;GO:0006468	GO:0000166;GO:0004672;GO:0005515;GO:0005524;GO:0016301	GO:0016020	1	1	1	1	1	1	1	1	1	1	1	1	1	1	1	1	1	1	1	1	1	1	1	1	1	1	1	1	0	1	1	1	1	1	1	1	1	1	1	1	1	1
OG17432	Mdg_08g009570	Msi_08g009950	CMatch|scaffold38_654_1647_99.6_99.0	zinc finger FYVE domain-containing protein 26 isoform X2	NA	GO:0005488	NA	1	1	1	1	1	1	1	1	1	1	1	1	1	1	1	1	1	1	1	1	0	1	1	1	1	1	1	1	1	1	1	1	0	1	1	1	0	1	1	1	1	1
OG1747	Mdg_06g005480	Msi_06g005330	NA	Cullin 1-like protein A	GO:0009056;GO:0009987;GO:0019538	GO:0005515	GO:0005622	1	1	1	1	1	1	1	1	1	1	1	1	1	1	1	1	1	1	1	1	1	1	1	1	1	1	1	1	1	1	1	1	1	1	1	1	1	1	1	1	1	1
OG17495	Mdg_13g021930,Mdg_scaffold142g000120	Msi_13g022270	NA	Receptor-like protein 2	NA	GO:0016301	GO:0016020	1	1	1	1	1	1	1	1	1	1	1	1	1	1	1	1	1	1	1	1	1	1	1	1	1	1	1	1	1	1	0	1	1	1	1	1	1	1	1	1	1	1
OG17517	Mdg_02g024420	Msi_02g024890	CMatch|chr2_35779169_35779683_94.3_95.6	Receptor-like protein kinase	GO:0018108	GO:0004674;GO:0004713;GO:0005524	GO:0016021	1	1	1	1	1	1	1	1	1	1	1	1	1	1	0	1	1	1	1	1	1	1	1	1	1	1	1	1	1	1	1	1	1	1	1	1	1	1	1	1	1	1
OG17579	Mdg_07g000010	Msi_07g000010	CMatch|chr7_122688_126652_100.0_99.9	ATP-dependent Clp protease ATP-binding subunit CLPT1, chloroplastic-like	GO:0019538	GO:0016787	GO:0016020	0	0	0	0	0	0	0	0	0	0	0	0	0	0	0	0	0	0	0	0	0	0	0	0	0	0	0	0	0	0	0	0	0	0	0	0	0	0	0	0	0	0
OG17592	Mdg_15g022400	Msi_15g022490	CMatch|scaffold122_2060_2681_100.0_98.9	gibberellin-regulated protein 11-like	NA	NA	GO:0016020	1	1	1	1	1	1	1	1	1	1	1	1	1	1	1	1	1	0	1	1	1	1	1	1	1	1	1	1	1	1	1	1	1	1	1	1	1	1	1	1	1	1
OG17654	Mdg_04g005460	CMatch|chr4_6350288_6354796_100.0_99.6	Msy_04g005670	TMV resistance protein N	GO:0007165	GO:0005515;GO:0043531	NA	1	1	1	1	1	1	1	1	1	1	1	0	1	1	1	1	1	1	1	1	1	1	1	1	1	1	1	1	1	1	1	1	1	1	1	1	1	1	1	1	1	1
OG17694	Mdg_16g020120	Msi_16g020680	CMatch|chr10_25412478_25413810_67.4_97.4	Transcription factor like	GO:0006139;GO:0009058	GO:0003700	GO:0016020	1	1	1	1	1	1	1	1	1	1	1	1	1	1	1	1	1	1	1	1	0	1	0	0	0	1	1	1	1	0	1	1	1	1	1	0	1	1	1	1	1	1
OG17703	Mdg_01g008680	Msi_01g008830	CMatch|chr11_31827084_31830150_99.4_90.9	Retrovirus-related Pol polyprotein from transposon TNT 1-94	GO:0015074	GO:0005488	NA	1	1	1	1	1	1	1	1	1	1	1	1	1	1	1	1	1	1	1	1	1	1	1	1	1	1	1	0	1	1	1	1	1	1	1	1	1	1	1	1	1	1
OG17781	Mdg_02g026660	CMatch|chr12_30069734_30073895_100.0_99.4	Msy_02g028100	Replication protein A DNA-binding subunit B	NA	NA	GO:0016020	1	1	1	1	1	0	1	1	1	1	1	0	1	1	1	1	1	1	1	1	1	1	1	1	1	1	1	0	1	1	1	1	1	1	1	1	1	1	1	1	1	1
OG17796	Mdg_10g004090	Msi_10g004470	Msy_10g004030	Ras-related protein like	GO:0006810;GO:0006886;GO:0007165;GO:0032482	GO:0000166;GO:0003677;GO:0003924;GO:0005525;GO:0016624;GO:0016787	GO:0005634;GO:0005768	1	1	1	1	1	1	1	1	1	1	1	1	1	1	1	1	1	1	1	1	1	1	1	1	1	1	1	1	1	1	1	1	1	1	1	1	1	1	1	1	1	1
OG17810	Mdg_01g004290	CMatch|Msi_PanGene3052_1001_5238_100.0_99.6	Msy_01g004660	Magnesium-transporting ATPase, P-type 1	GO:0006810;GO:0009987	GO:0000166;GO:0005215	GO:0016020	1	1	1	1	1	1	1	1	1	1	1	1	1	1	1	1	1	1	1	1	1	1	1	1	1	1	1	1	1	1	1	1	1	1	1	1	0	0	1	1	1	1
OG17830	Mdg_15g026120	CMatch|Msi_PanGene510_660_2431_100.0_100.0	Msy_15g024700	Alcohol dehydrogenase, putative	GO:0009809;GO:0055114	GO:0008270;GO:0045551;GO:0052747	GO:0016021	1	1	1	1	1	1	1	1	1	1	1	1	1	1	1	1	1	1	1	1	1	1	1	1	1	1	1	1	1	1	1	1	1	1	1	1	1	1	1	1	1	1
OG17838	Mdg_10g013080	CMatch|chr5_23855095_23855874_99.6_96.3	Msy_10g013010	Protein FAR1-RELATED SEQUENCE 4	NA	NA	NA	1	1	1	1	1	1	1	1	1	1	1	1	1	1	1	1	1	1	1	1	1	1	1	1	1	1	1	1	1	1	1	1	1	1	1	1	1	1	1	1	1	1
OG17840	Mdg_12g002610	Msi_12g002650	CMatch|chr12_2811345_2812370_100.0_99.8	Unknown protein	NA	NA	NA	1	1	1	1	1	1	1	1	1	1	1	1	1	1	1	1	1	1	1	1	1	0	1	0	1	1	1	1	1	1	1	1	1	1	1	1	1	1	1	1	1	1
OG17914	Mdg_05g000950	CMatch|chr13_11530712_11531510_76.1_97.4	Msy_05g000960	ATP-citrate synthase, putative	GO:0006139;GO:0006629;GO:0009058	GO:0016740	GO:0005829	1	1	1	1	1	1	1	1	1	1	1	1	1	1	1	1	1	1	1	1	1	1	1	1	1	1	1	1	1	1	1	1	1	1	1	1	1	1	1	1	1	1
OG17962	Mdg_09g008200	Msi_09g008820	NA	external alternative NAD(P)H-ubiquinone oxidoreductase B1, mitochondrial	GO:0008152	GO:0003824;GO:0005488	GO:0005739;GO:0005777;GO:0016020	1	1	1	1	1	1	1	1	1	1	1	1	1	1	1	1	1	1	1	1	1	1	0	0	0	1	0	1	1	1	1	1	1	1	1	1	1	1	1	1	1	1
OG17973	Mdg_05g008170	Msi_05g009440	CMatch|chr15_22177775_22178222_85.2_93.1	AP complex subunit sigma	GO:0006886;GO:0016192	NA	GO:0030117;GO:0043231	1	1	0	1	1	1	1	1	1	0	1	0	0	0	1	1	0	1	1	1	0	1	0	1	1	1	1	1	1	1	1	1	1	1	1	0	1	1	1	1	1	1
OG1798	Mdg_12g008430	CMatch|chr2_3447559_3466508_56.8_93.4	Msy_12g007950	TMV resistance protein N-like	GO:0007165	GO:0005515	NA	1	1	1	1	1	1	1	1	1	1	1	1	1	1	1	1	1	1	1	1	1	1	1	1	1	0	1	1	1	1	1	1	1	1	1	1	0	1	0	0	1	1
OG1799	Mdg_05g029890,Mdg_scaffold405g000010	Msi_05g031220	CMatch|chr7_4191921_4195957_100.0_99.8	Nucleic acid-binding, OB-fold protein	NA	NA	GO:0016020	0	1	1	1	1	1	0	1	1	0	1	1	1	1	1	1	1	1	0	1	1	1	1	0	1	1	0	0	0	0	0	0	0	0	1	1	1	1	1	1	1	1
OG18019	Mdg_12g003090	Msi_12g003140	NA	Tetratricopeptide repeat-like superfamily protein isoform 2	NA	NA	NA	1	1	1	1	1	1	1	1	1	1	1	1	1	1	1	1	1	1	1	1	0	0	1	1	1	1	1	1	0	0	1	1	0	1	1	0	1	1	1	1	1	1
OG18040	Mdg_07g012600	Msi_07g012040	CMatch|chr7_20461757_20462900_100.0_94.0	Caffeic acid 3-O-methyltransferase	GO:0007018;GO:0032259	GO:0003676;GO:0003777;GO:0004386;GO:0005524;GO:0008017;GO:0008168;GO:0008171;GO:0046983	NA	1	1	1	1	1	1	1	1	1	1	1	1	1	1	1	1	1	1	1	1	1	1	1	0	1	1	1	1	1	1	1	1	1	1	1	1	1	1	1	1	1	1
OG18067	Mdg_09g019620	Msi_09g019970	CMatch|chr5_35249141_35250996_99.9_97.3	Retrovirus-related Pol polyprotein from transposon 17.6	NA	NA	NA	1	1	1	1	1	1	1	1	1	1	1	1	1	1	1	1	1	1	1	1	1	0	1	1	1	1	1	1	1	1	1	1	1	1	1	1	1	1	1	1	1	1
OG18072	Mdg_07g002340	CMatch|Msi_PanGene2586_708_2746_100.0_96.3	Msy_07g002300	60S ribosomal protein L13a-1	GO:0006412	GO:0003735	GO:0005840	1	1	1	1	1	1	1	1	1	1	1	0	0	1	1	1	1	1	1	1	1	1	1	1	1	1	1	1	1	1	1	1	1	1	1	1	1	1	1	1	0	1
OG18127	Mdg_07g016280	Msi_07g015590	CMatch|Msy_PanGene1435_3617_4912_100.0_99.8	Cyclic nucleotide-gated channel 6	GO:0006810	GO:0016301	GO:0016020	1	1	1	1	1	1	1	1	1	1	1	1	1	1	1	1	1	1	1	1	1	1	1	1	1	1	1	1	1	1	1	1	1	1	1	1	1	1	1	1	1	1
OG18139	Mdg_08g007470	Msi_08g007760	Msy_08g007610	Protein WVD2-like 6 isoform X1	NA	GO:0000166	NA	1	1	1	1	1	1	1	1	1	1	1	1	1	1	1	1	1	1	1	1	1	1	1	1	0	1	1	1	1	1	1	1	1	1	1	1	1	1	1	1	1	1
OG18150	Mdg_09g014250	NA	Msy_09g013310	Unknown protein	NA	NA	NA	1	1	0	0	0	1	0	1	1	0	0	0	0	0	0	0	0	1	0	0	0	0	1	1	1	0	0	1	1	1	1	0	0	0	1	0	0	0	0	0	0	1
OG18172	Mdg_02g004600	Msi_02g004980,Msi_02g004990	Msy_02g006240	3-hydroxyisobutyryl-CoA hydrolase-like protein 3, mitochondrial	GO:0019538	GO:0016787	NA	1	1	1	1	1	1	0	1	1	1	1	1	1	1	1	1	1	1	1	1	1	1	1	1	1	1	0	1	1	1	1	1	1	1	1	1	1	1	1	1	1	1
OG18244	Mdg_03g021290	CMatch|Msi_PanGene1971_1040_2448_99.5_98.5	Msy_03g022440	Transcription factor	GO:0006139;GO:0009058;GO:0009628	GO:0003677	NA	1	1	1	1	1	1	1	1	1	1	1	1	1	1	1	1	1	1	1	1	1	1	1	1	1	1	1	1	1	1	1	1	1	1	1	1	1	1	0	1	1	1
OG18308	Mdg_17g002430	CMatch|Msi_PanGene797_1001_3766_100.0_99.9	Msy_17g002100	Multiple C2 and transmembrane domain-containing protein 1	NA	NA	GO:0016020	1	1	1	1	1	1	1	1	1	1	1	1	1	1	1	1	1	1	1	1	1	1	1	1	1	1	1	1	1	1	1	1	1	1	1	1	1	1	1	1	1	1
OG18380	Mdg_17g002760	Msi_17g002450	CMatch|chr17_1816850_1819401_99.7_96.6	Ankyrin repeat-containing protein	NA	GO:0005515	GO:0016020;GO:0016021	1	1	1	1	1	1	1	1	1	1	1	1	1	1	1	1	1	1	1	1	1	1	1	1	1	1	0	1	1	1	1	1	0	1	1	1	1	1	1	1	1	1
OG18381	Mdg_15g025040	Msi_15g025270	NA	Retrovirus-related Pol polyprotein from transposon 17.6	NA	NA	NA	1	1	1	1	1	1	1	1	1	1	1	1	1	1	1	1	1	1	1	1	1	1	1	1	0	1	1	1	1	1	1	1	1	1	1	1	1	1	1	1	1	1
OG18382	Mdg_17g005520	Msi_17g004880	Msy_17g004880	T-box transcription factor TBX5, putative isoform 1	NA	NA	GO:0016020	1	1	1	1	1	1	1	1	1	1	1	1	1	1	1	1	1	1	1	1	1	1	1	1	1	1	1	1	1	1	1	1	1	1	1	1	1	1	1	1	1	1
OG18408	Mdg_07g006910	CMatch|chr14_30174608_30175207_100.0_97.8	Msy_07g006530	Unknown protein	GO:0006412	GO:0005198	GO:0005840	1	1	1	1	1	1	1	1	1	1	1	1	1	1	1	1	1	1	1	1	1	1	1	1	1	1	1	1	1	1	1	1	1	1	1	1	1	1	1	1	1	1
OG1850	Mdg_02g025780	CMatch|chr2_2842466_2867735_60.0_93.5	Msy_02g027130	Tudor domain-containing protein 3	NA	NA	NA	1	0	1	1	1	1	1	1	1	1	1	1	1	1	1	1	1	1	1	1	1	1	0	1	1	1	0	0	1	1	1	1	1	1	1	1	0	1	1	1	1	1
OG18566	Mdg_17g002200	Msi_17g002070	Msy_17g001870	Chr2:11818696-11819370 FORWARD LENGTH=127	NA	NA	NA	1	1	1	1	1	1	1	1	1	1	1	1	1	1	1	1	1	1	1	1	1	1	1	1	1	1	1	1	1	1	1	1	1	1	1	1	1	1	1	1	1	1
OG18601	Mdg_09g015640	Msi_09g016050	CMatch|chr16_14535660_14536521_100.0_99.6	17.5 kDa class I heat shock protein-like	GO:0005975	GO:0016787	NA	1	1	1	1	1	1	1	1	1	1	1	1	1	1	1	1	1	1	1	1	1	1	0	1	1	1	1	1	1	1	1	1	1	1	1	1	1	1	1	1	1	1
OG18628	Mdg_10g019760	Msi_10g020480	CMatch|Msy_PanGene1399_2553_3726_100.0_99.0	ARM repeat superfamily protein	NA	NA	NA	1	1	1	1	1	1	1	1	1	1	1	1	1	1	1	1	1	1	1	0	1	1	1	1	1	1	1	1	1	1	1	1	1	1	1	1	1	1	1	1	1	1
OG18660	Mdg_17g005660	CMatch|chr10_40938363_40938821_74.6_97.8	Msy_17g004940	Ribonuclease H	NA	GO:0003676;GO:0003824;GO:0004518;GO:0016740	NA	1	1	1	1	1	1	1	1	1	1	0	1	1	1	1	1	1	1	1	1	1	1	1	1	1	1	1	1	1	1	1	1	1	1	1	1	1	1	1	1	1	1
OG18670	Mdg_13g017010	Msi_13g016920	Msy_13g016070	Disease resistance protein	NA	GO:0000166	GO:0016020	1	1	1	1	1	1	1	1	1	1	1	1	1	1	1	1	1	1	1	1	1	1	1	1	1	0	1	1	1	1	1	1	1	1	1	1	1	1	1	1	1	1
OG18785	Mdg_15g037300	CMatch|Msi_PanGene1073_1001_2943_91.0_96.1	Msy_15g036740	Reverse transcriptase	NA	GO:0003676;GO:0004523	NA	1	1	1	1	1	1	1	1	1	1	1	1	1	1	1	1	1	1	1	1	1	1	1	1	1	1	1	1	1	1	1	1	1	1	1	1	1	1	0	1	1	1
OG18789	Mdg_16g006250,Mdg_scaffold754g000010	NA	Msy_16g005080	Histidine kinase 3	GO:0000160;GO:0006139;GO:0006464;GO:0007165;GO:0009116;GO:0023014	GO:0000155;GO:0016301	GO:0016020;GO:0016021	1	1	0	0	1	1	1	1	1	1	1	1	1	1	1	1	1	1	1	1	1	1	1	1	1	1	1	0	0	1	0	1	1	1	1	1	0	1	1	0	0	0
OG1879	Mdg_07g013020	Msi_07g012420	CMatch|chr7_34430375_34430825_99.6_90.8	Aquaporin PIP1-3	GO:0055085	GO:0003676;GO:0003824;GO:0015267	GO:0016020	1	1	1	1	1	1	1	1	1	1	1	1	1	1	1	1	1	1	1	1	1	1	1	1	1	1	1	1	1	1	1	1	1	1	1	1	1	1	1	1	1	1
OG18832	Mdg_10g006140	Msi_10g006650	CMatch|chr10_7857726_7858239_100.0_99.5	PKS-NRPS hybrid synthetase	NA	NA	NA	1	1	1	1	1	1	1	1	1	1	1	1	1	1	1	1	1	1	1	1	1	1	1	1	1	1	1	1	1	1	1	1	1	1	1	1	1	1	1	1	0	0
OG18867	Mdg_13g021850	Msi_13g022200	NA	Reverse transcriptase	NA	GO:0003824	NA	1	1	1	0	1	1	1	1	1	1	1	1	1	1	1	1	1	1	1	1	1	1	1	1	1	1	1	1	1	1	0	1	1	1	1	1	1	1	1	1	1	1
OG18887	Mdg_17g017960,Mdg_17g017970	Msi_17g017390	Msy_17g017090	TMV resistance protein N	GO:0007165	GO:0000166;GO:0005515;GO:0043531	NA	1	1	1	1	1	1	1	1	1	1	0	1	1	1	1	1	1	1	1	1	1	1	1	1	1	1	1	1	1	1	1	1	1	1	1	1	1	1	1	1	1	1
OG18897	Mdg_02g003890	Msi_02g004220	CMatch|chr2_635038_636611_100.0_99.7	Unknown protein	NA	NA	NA	1	0	1	1	1	1	1	1	1	1	1	1	1	1	1	1	1	1	1	1	0	1	1	1	0	1	1	0	1	1	1	1	1	1	1	0	1	1	1	1	1	1
OG18917	Mdg_10g013660	Msi_10g014430	NA	ATP-dependent RNA helicase	NA	GO:0000166;GO:0003723;GO:0016787	NA	1	1	0	0	1	1	0	1	1	1	0	1	1	1	1	1	0	1	0	0	1	1	1	1	1	1	0	1	1	0	1	1	1	1	1	1	1	1	1	1	1	1
OG18919	Mdg_scaffold142g000080,Mdg_scaffold142g000090	Msi_13g022310	CMatch|Msy_PanGene414_1423_2559_100.0_99.8	Unknown protein	NA	NA	NA	1	1	1	0	1	1	1	1	1	1	1	1	1	1	1	1	1	1	1	1	1	1	1	1	1	1	1	1	1	1	0	1	1	1	1	1	1	1	1	1	1	1
OG18926	Mdg_15g034160	CMatch|chr2_19200773_19201532_100.0_93.8	Msy_15g033370	acetylornithine deacetylase	NA	NA	NA	0	1	0	0	1	0	1	1	1	1	1	1	1	1	1	0	1	1	1	1	1	0	0	1	1	0	1	1	1	1	1	1	1	0	1	1	1	0	0	1	1	0
OG18967	Mdg_12g002690,Mdg_12g002700	Msi_12g002720,Msi_12g002730	Msy_12g002700	Protein FAR1-RELATED SEQUENCE 2 isoform X2	NA	NA	NA	1	1	1	1	1	1	1	1	1	1	1	1	1	1	1	1	1	1	1	1	1	1	1	0	1	1	0	1	1	1	1	1	1	1	1	1	1	1	1	1	1	1
OG18984	Mdg_10g020360	Msi_10g021170	NA	Chr1:29894772-29896661 REVERSE LENGTH=503	GO:0006139;GO:0008152	GO:0003824	GO:0005575	1	1	1	1	1	1	1	1	1	1	1	0	1	1	1	1	1	1	1	1	1	1	1	0	1	1	1	1	1	1	1	1	1	1	1	1	1	1	1	1	1	1
OG19038	Mdg_07g003550	Msi_07g003750	CMatch|chr7_3651815_3655038_100.0_98.4	Unknown protein	NA	NA	GO:0016020	1	1	1	1	1	1	1	1	1	1	0	1	1	1	1	1	1	1	1	1	1	1	1	1	1	1	1	1	1	1	1	1	1	1	1	1	1	1	1	1	1	1
OG19045	Mdg_07g000060	CMatch|chr5_28335203_28335855_59.8_95.6	Msy_07g000050	Sulfate/thiosulfate import ATP-binding protein, putative (DUF506)	NA	NA	NA	1	1	0	0	1	0	1	1	1	1	1	1	1	1	1	1	1	1	1	1	1	1	0	0	1	1	1	1	1	1	0	1	1	1	1	1	0	0	0	0	0	0
OG19056	Mdg_15g034710	Msi_15g034590	CMatch|chr15_48124192_48125035_100.0_97.7	DUF21 domain-containing protein	GO:0019725	NA	GO:0005623;GO:0005737;GO:0016020	1	1	1	1	1	1	1	1	1	1	1	1	1	1	1	1	1	1	1	1	1	1	1	1	1	0	1	1	1	1	1	1	1	1	1	1	1	1	1	1	1	1
OG19111	Mdg_08g017550	Msi_08g017840	Msy_08g017830	O-fucosyltransferase 31	GO:0005975	GO:0016740	GO:0016020	1	1	1	1	1	1	1	1	1	1	1	1	1	1	1	1	1	1	1	1	1	1	1	1	1	1	1	1	1	1	1	1	1	1	1	1	1	1	1	1	1	1
OG19133	Mdg_15g016770	Msi_15g016910	NA	Ubiquitin carboxyl-terminal hydrolase	GO:0016579	GO:0036459;GO:0046872	NA	1	1	1	1	1	1	1	1	1	1	1	1	1	1	1	1	1	1	1	1	1	1	1	1	1	1	1	1	1	1	1	1	1	1	1	1	1	1	1	1	1	1
OG1916	Mdg_05g031020	Msi_05g032540	NA	Unknown protein	NA	NA	NA	1	1	1	1	1	1	1	1	1	1	1	1	1	1	1	1	1	1	1	1	1	1	1	1	1	1	1	1	1	0	1	1	1	1	1	1	1	1	1	1	1	1
OG19176	Mdg_01g011490	CMatch|chr1_23233154_23234246_100.0_99.0	Msy_01g012110	Unknown protein	NA	NA	NA	1	1	1	1	1	1	1	1	1	1	1	1	1	1	1	1	1	1	1	1	1	1	1	1	1	1	1	1	1	1	1	1	1	1	1	1	0	1	1	1	1	1
OG19227	Mdg_05g007800	Msi_05g009060	CMatch|Msy_PanGene283_1581_2969_91.6_99.8	Acyl-CoA-binding domain-containing protein 2-like	GO:0008152;GO:0055114	GO:0000062;GO:0046872;GO:0051213	GO:0005777;GO:0110165	1	1	1	1	1	1	1	1	1	1	1	1	1	1	1	1	1	1	1	1	1	1	1	1	1	1	1	1	1	1	1	1	1	1	1	1	0	1	1	1	1	1
OG19255	Mdg_12g010410	CMatch|chr3_27783125_27783520_62.4_90.9	Msy_12g009920	ACT domain containing protein	GO:0006810;GO:0008152;GO:0019725	GO:0003676;GO:0003824;GO:0005488;GO:0016787	GO:0005622;GO:0005623;GO:0016020	1	1	1	1	1	1	1	1	1	1	1	1	1	1	1	1	1	1	1	1	1	1	0	0	1	0	1	1	1	1	1	1	1	0	1	1	1	1	1	1	1	1
OG19276	Mdg_08g006520	Msi_08g006620	Msy_08g006510	Beta-glucosidase 24	GO:0005975;GO:0006526;GO:0009058;GO:0009987	GO:0000166;GO:0004055;GO:0005524;GO:0008422;GO:0016787	NA	1	1	1	1	1	1	1	1	1	0	1	1	1	1	1	1	1	1	1	1	1	1	1	1	1	1	1	1	1	1	1	1	1	1	1	1	1	1	1	1	1	1
OG19281	Mdg_07g010510	NA	Msy_07g010460	Pectinesterase	GO:0005975;GO:0009056;GO:0016043	GO:0016787;GO:0030234	NA	1	0	0	1	1	1	1	1	1	1	1	1	0	1	0	1	0	0	1	1	1	0	0	0	1	1	0	1	0	1	1	0	1	0	1	1	0	0	0	0	0	0
OG19291	Mdg_01g012710	Msi_01g013030	CMatch|Msy_PanGene1387_1001_4084_99.7_98.3	UDP-Glycosyltransferase superfamily protein, putative	NA	GO:0016740;GO:0080043;GO:0080044	GO:0043231	1	1	1	0	1	1	1	1	1	0	1	0	0	1	0	0	0	0	0	0	1	0	0	1	0	0	0	1	1	0	1	0	0	1	1	1	1	1	1	1	1	1
OG19293	Mdg_11g000960	CMatch|chr3_10972734_10974443_53.1_90.1	Msy_11g001250	Kinase family protein	GO:0006464	GO:0000166;GO:0016301	NA	1	1	1	1	1	1	1	1	1	1	1	1	1	1	1	1	1	1	1	1	1	1	1	1	1	1	1	1	1	1	1	1	1	1	1	1	1	1	1	1	1	1
OG19304	Mdg_12g019640	Msi_12g018670	CMatch|chr15_39626447_39627321_99.7_99.6	Transposon protein, putative, CACTA, En/Spm sub-class, expressed	NA	NA	NA	1	1	1	1	1	1	1	1	1	1	1	1	1	1	1	1	1	1	1	1	1	1	1	1	1	1	1	1	0	1	0	0	1	1	1	1	1	1	1	1	1	1
OG19306	Mdg_09g007410	NA	Msy_09g007030	Ankyrin repeat family protein	NA	NA	GO:0016020	1	1	1	1	1	1	0	1	1	1	1	1	1	1	1	1	1	1	1	1	1	1	1	1	1	1	1	1	1	1	1	1	1	1	1	1	1	0	1	1	1	1
OG19325	Mdg_03g015170	CMatch|chr9_19753951_19754623_99.3_97.9	Msy_03g015580	Unknown protein	GO:0006139	NA	GO:0005730	1	1	1	1	1	1	1	1	1	1	1	1	0	1	1	1	1	1	1	1	1	1	1	0	1	1	0	1	1	1	1	1	1	1	1	1	1	1	1	1	1	1
OG19328	Mdg_17g002940	CMatch|chr17_2031888_2033499_100.0_99.0	Msy_17g002420	Reverse transcriptase	NA	GO:0003676;GO:0004523	NA	1	1	1	1	1	1	1	1	1	1	1	1	1	1	1	1	1	1	1	1	1	1	1	1	0	1	1	1	1	1	1	1	1	1	1	1	1	1	1	1	1	1
OG19402	Mdg_10g016370	Msi_10g017060	Msy_10g016030	F-box/kelch-repeat protein	NA	NA	NA	1	1	1	1	1	1	1	1	1	1	1	1	1	1	1	1	1	1	1	1	1	1	1	1	1	1	1	1	1	0	1	1	1	1	1	1	1	1	1	1	1	1
OG19432	Mdg_12g007620	NA	Msy_12g007170	SufE-like protein 2 chloroplastic	GO:0005975;GO:0009987	GO:0016740;GO:0016787;GO:0030234	GO:0009507;GO:0016020	1	1	1	1	1	1	1	1	1	1	1	1	1	0	1	1	1	1	1	1	1	1	1	1	1	1	1	1	1	1	1	1	1	1	1	1	1	1	0	0	1	1
OG1944	Mdg_06g005550	Msi_06g005410	CMatch|chr6_7487440_7488540_100.0_97.9	Unknown protein	NA	NA	NA	1	1	1	1	1	1	1	1	1	1	1	1	1	1	1	1	1	0	1	1	1	1	1	1	1	1	1	1	1	1	1	1	1	1	1	1	1	1	1	1	1	1
OG19463	Mdg_13g012020	Msi_13g012070	NA	Reverse transcriptase	NA	GO:0005488	NA	1	1	1	1	1	1	1	1	1	1	1	1	0	1	1	1	1	1	1	1	1	1	1	1	1	1	0	1	1	1	1	1	1	1	1	1	1	1	1	1	1	1
OG19479	Mdg_05g007490	Msi_05g008820	Msy_05g007720	DeSI-like protein	NA	NA	GO:0016020	1	1	1	1	1	1	1	1	1	1	1	1	1	1	1	1	1	1	1	1	1	1	1	1	1	1	1	1	1	1	1	1	1	1	1	1	1	1	1	1	1	1
OG19508	Mdg_10g022740	Msi_10g023390	CMatch|chr10_35461350_35490001_99.5_94.2	Wall-associated receptor kinase	GO:0006464;GO:0007165	GO:0000166;GO:0016301;GO:0030246	GO:0005886;GO:0016020	1	1	1	1	1	1	1	1	1	1	1	1	1	1	1	1	1	1	1	1	1	1	1	1	1	1	1	1	1	0	1	1	1	1	1	1	1	1	1	1	1	1
OG19517	Mdg_15g008400	Msi_15g008790	CMatch|chr7_31676793_31677584_100.0_99.5	Phospholipid-transporting ATPase 3	NA	NA	GO:0016020	1	1	1	1	1	1	1	1	1	0	1	1	1	1	1	1	1	1	1	0	1	0	0	1	1	1	1	0	1	1	1	1	1	1	1	1	1	1	1	1	1	1
OG1952	Mdg_07g003630	CMatch|chr2_33149376_33150802_88.1_92.2	Msy_07g003290	Pentatricopeptide repeat-containing protein	GO:0006139	NA	GO:0005622	1	1	1	1	1	1	1	1	1	1	0	1	1	1	1	1	1	1	1	1	1	1	1	1	1	1	0	1	1	1	1	1	1	1	1	1	0	1	1	1	1	1
OG19520	Mdg_15g033770,Mdg_15g033780,Mdg_15g033790	Msi_15g033690,Msi_15g033700,Msi_15g033710,Msi_15g033720	Msy_15g032910,Msy_15g032920	TMV resistance protein N, putative	GO:0007165	GO:0000166;GO:0005515;GO:0043531	NA	1	1	1	1	1	1	1	1	1	1	1	1	1	1	1	1	1	1	1	1	1	1	1	1	1	1	1	1	1	1	1	1	1	1	1	1	1	1	1	1	1	1
OG19573	Mdg_10g010800	Msi_10g011140	Msy_10g010680	Reverse transcriptase	GO:0090304	GO:0003676;GO:0004523	GO:0110165	1	1	1	1	1	1	0	1	1	1	1	1	1	1	1	1	1	1	1	1	1	1	0	1	1	1	1	1	1	0	1	1	0	1	1	1	1	1	1	1	1	1
OG19595	Mdg_05g000970	NA	Msy_05g000980	Unknown protein	NA	NA	NA	1	1	1	1	1	1	1	1	1	1	1	1	1	1	1	1	1	1	1	1	1	1	1	1	1	1	1	1	1	1	1	1	1	1	1	1	1	0	1	1	1	1
OG19615	Mdg_02g002870	NA	Msy_02g004470	Sphinganine C4-monooxygenase 1	GO:0006629;GO:0009058	GO:0003824;GO:0005488	GO:0016020	1	1	1	1	1	1	1	1	1	1	1	1	1	1	1	1	1	1	1	1	1	0	1	1	1	1	1	1	1	1	1	1	1	1	1	1	0	1	1	1	1	1
OG19654	Mdg_07g002600	Msi_07g002850	CMatch|Msy_PanGene1329_3504_4073_100.0_98.7	Reverse transcriptase	NA	GO:0005488	NA	1	1	1	1	1	1	1	1	1	1	1	1	1	1	1	1	1	1	1	1	1	1	1	1	1	1	1	1	1	1	1	1	1	1	1	1	1	0	1	1	1	0
OG19656	Mdg_12g003980	Msi_12g003920	NA	Unknown protein	NA	GO:0003677	NA	1	1	1	1	1	1	1	1	1	1	1	1	1	1	1	0	1	1	1	1	0	1	1	1	1	1	1	1	1	1	1	1	1	1	1	0	1	1	1	1	0	1
OG19704	Mdg_07g004840	CMatch|chr7_5343620_5347145_99.6_91.4	Msy_07g004390	LRR and NB-ARC domain disease resistance protein	NA	GO:0000166	NA	1	1	1	1	1	1	1	1	1	1	1	1	1	1	1	1	1	1	1	1	1	1	1	1	1	1	1	1	1	1	1	1	1	1	1	1	1	1	1	1	1	1
OG19755	Mdg_16g013940	Msi_16g014260	Msy_16g012290	Calcium-dependent lipid-binding-like protein	NA	NA	GO:0016020	1	1	1	1	1	1	1	1	1	1	1	1	1	1	1	1	1	1	1	1	1	1	1	1	1	1	1	1	1	1	1	1	1	1	1	1	1	1	1	1	1	1
OG19763	Mdg_15g014920	Msi_15g015170	CMatch|chr15_11868932_11869402_99.4_98.1	Calmodulin-4	GO:0006950;GO:0007049;GO:0009628	GO:0005488	GO:0005829;GO:0005856	1	1	1	1	1	1	1	1	1	1	1	1	1	1	1	1	0	1	1	1	1	1	1	1	0	1	1	1	1	1	1	1	1	1	1	1	1	1	1	1	1	1
OG19774	Mdg_15g018060	Msi_15g018120	CMatch|scaffold1618_7207_7734_99.8_97.9	Phosphoenolpyruvate carboxylase kinase 1	GO:0018105;GO:0035556;GO:0046777	GO:0005516;GO:0005524;GO:0009931	GO:0005634;GO:0005737	1	1	1	1	1	1	1	1	1	1	1	1	1	1	1	1	1	1	1	1	1	1	1	1	1	1	1	1	1	1	1	1	1	1	1	1	1	1	1	1	1	1
OG19787	Mdg_02g002850	CMatch|chr2_2331436_2331969_100.0_100.0	Msy_02g004450	TMV resistance protein like	GO:0007165	GO:0005515;GO:0043531	NA	1	1	1	1	1	1	1	1	1	1	1	1	1	1	1	1	1	1	1	1	1	0	1	1	1	1	1	1	1	1	1	1	1	1	1	1	1	1	1	1	1	1
OG1994	Mdg_17g019570	Msi_17g019020	CMatch|chr10_41373153_41373669_100.0_100.0	Autophagy-related protein	GO:0006950;GO:0007154;GO:0009056;GO:0009605;GO:0009987	NA	GO:0005737	1	1	1	1	1	1	0	1	1	1	1	1	1	1	1	1	1	1	1	1	1	1	1	1	1	1	1	1	1	1	1	0	0	1	1	1	1	1	1	1	1	1
OG19951	Mdg_03g019390	CMatch|chr3_28620564_28621585_99.6_91.3	Msy_03g020500	Terpene synthase	NA	GO:0000287;GO:0010333	NA	1	1	1	1	1	1	1	1	1	1	1	1	1	1	1	1	1	1	1	1	1	1	1	1	1	1	1	1	1	1	1	1	1	0	1	1	1	1	1	1	1	1
OG19991	Mdg_02g006310	Msi_02g006510	CMatch|Msy_PanGene819_12967_13871_98.4_91.1	Leucine-rich repeat-containing protein 2	NA	GO:0000166;GO:0016787	NA	1	1	1	1	0	1	1	0	1	1	1	1	1	1	1	1	1	1	1	1	1	0	1	1	1	1	1	1	1	1	1	0	1	1	1	1	1	1	1	1	1	1
OG20004	Mdg_17g005670	NA	Msy_17g004950	Saccharopine dehydrogenase-like protein	GO:0006629;GO:0008152;GO:0009058;GO:0009987	GO:0003824	GO:0005622;GO:0005739;GO:0005886;GO:0016020	1	0	1	1	1	1	1	1	1	1	1	1	1	1	1	1	1	1	1	1	1	1	1	1	1	1	1	1	1	1	1	1	1	1	1	1	1	0	0	0	0	1
OG20035	Mdg_02g020380	Msi_02g021040	CMatch|Msy_PanGene1498_987_3669_100.0_96.8	Rust resistance kinase	GO:0006464	GO:0000166;GO:0016301;GO:0030246;GO:0030247	NA	1	1	1	1	1	1	0	1	1	1	1	1	1	1	1	1	1	1	1	1	1	1	0	1	1	1	1	0	1	1	1	1	1	1	1	1	0	1	1	1	1	1
OG20056	Mdg_08g006500	Msi_08g006610	Msy_08g006500	Peptidyl-prolyl cis-trans isomerase	GO:0000413;GO:0006464	GO:0003755;GO:0003824	GO:0005622	1	1	1	1	1	1	1	1	1	1	1	1	1	1	1	1	1	1	1	1	1	1	1	1	1	1	1	1	1	1	1	1	1	1	1	1	1	1	1	1	1	1
OG20061	Mdg_01g001230	NA	Msy_01g001410	Unknown protein	NA	NA	NA	1	0	1	1	1	1	1	1	1	0	1	1	1	1	1	0	1	0	1	1	1	1	1	1	1	1	1	1	1	1	1	0	1	1	1	1	0	1	1	0	0	0
OG20066	Mdg_15g035650	Msi_15g035640	Msy_15g035000	Transmembrane protein 205	NA	NA	GO:0016020	1	1	1	1	1	1	1	1	1	1	1	1	1	1	1	1	1	1	1	1	1	1	1	1	1	1	1	1	1	1	0	1	1	1	1	1	1	1	1	1	1	1
OG20246	Mdg_13g023090	Msi_13g023290	Msy_13g022700	60S ribosomal protein L3	GO:0000027;GO:0006412	GO:0003723;GO:0003735	GO:0022625	1	0	1	1	1	1	1	1	1	1	1	1	1	1	1	1	1	1	1	1	1	1	1	1	1	1	1	1	1	1	1	1	1	1	1	1	1	1	1	1	1	1
OG20258	Mdg_02g024850	CMatch|chr15_50333420_50336176_100.0_99.0	Msy_02g026140	Transposon TX1 uncharacterized 149 kDa protein	GO:0006259	GO:0003824	GO:0005575	1	1	1	1	1	1	1	1	1	1	1	1	1	1	1	1	1	1	1	1	1	1	1	1	1	1	1	0	1	1	1	1	1	1	1	1	1	1	1	1	1	1
OG20324	Mdg_05g012890	Msi_05g014330	NA	Chr4:16749142-16749903 REVERSE LENGTH=253	NA	NA	NA	1	1	1	1	1	1	1	1	1	1	1	1	0	1	1	1	1	1	1	1	1	1	1	1	1	1	1	1	1	1	1	1	1	1	1	1	1	1	1	1	1	1
OG2033	Mdg_15g008180	Msi_15g008550	CMatch|chr2_17741246_17741788_100.0_92.9	Unknown protein	GO:0005975;GO:0016043	GO:0016787	GO:0005576	1	1	1	1	1	1	1	1	1	0	1	1	1	1	0	1	1	1	1	1	1	0	0	1	1	0	1	1	1	1	1	1	1	0	1	1	1	1	1	1	1	1
OG2035	Mdg_03g005170	Msi_03g005120	CMatch|chr1_21280376_21280821_56.8_95.7	Mediator of RNA polymerase II transcription subunit	GO:0009987;GO:0019748	NA	GO:0005654;GO:0005829	1	1	0	1	1	1	0	1	1	1	1	1	1	1	1	1	1	1	1	1	1	1	1	1	0	1	1	1	1	1	1	1	1	1	1	1	1	1	1	1	1	1
OG20355	Mdg_15g000160	Msi_15g000160	CMatch|chr8_711535_712128_100.0_97.3	Pentatricopeptide repeat-containing protein	GO:0006139;GO:0016043	GO:0003723;GO:0016740	GO:0009507;GO:0009579;GO:0016020	1	1	1	1	1	1	1	1	1	1	1	1	1	1	1	1	1	1	1	1	1	1	1	1	1	1	1	1	1	1	1	1	1	1	1	1	1	1	1	1	1	1
OG20380	Mdg_09g016590	Msi_09g016980	CMatch|chr11_18095728_18096100_100.0_97.3	30S ribosomal protein	GO:0006412	GO:0003723;GO:0005198	GO:0005840	1	1	1	1	1	1	1	1	1	1	1	1	1	1	1	1	1	1	1	1	1	1	1	1	1	1	1	1	1	1	1	1	1	1	1	1	1	1	1	1	1	1
OG20393	Mdg_13g009920	Msi_13g010190	CMatch|chr15_7886623_7887289_75.6_93.3	Aspartate--tRNA ligase 2 cytoplasmic	GO:0006422	GO:0003723;GO:0004815;GO:0005524	GO:0005829;GO:0017101	1	1	1	1	1	1	1	1	1	1	1	1	1	1	1	1	1	1	1	1	1	1	1	1	1	1	1	1	1	1	1	1	1	1	1	1	1	1	1	1	1	1
OG20528	Mdg_15g032600	NA	Msy_15g031650	Mitogen-activated protein kinase kinase kinase 1	GO:0006355;GO:0006629;GO:0007165;GO:0007346;GO:0023014;GO:0031098;GO:0032147	GO:0003677;GO:0003700;GO:0004674;GO:0005515;GO:0005524;GO:0016787;GO:0043531	GO:0005634;GO:0005737	0	1	1	0	0	0	1	1	1	1	1	1	1	1	1	1	1	0	1	1	1	0	1	1	1	1	1	1	1	1	0	1	1	0	1	1	0	0	0	1	0	0
OG20540	Mdg_10g003020	CMatch|chr10_4272754_4283779_100.0_98.0	Msy_10g002790	Unknown protein	NA	NA	NA	1	1	1	1	1	1	1	1	1	1	1	1	1	1	1	1	1	1	1	1	1	1	1	1	1	1	1	1	1	1	1	1	1	1	1	1	1	1	1	1	1	1
OG20547	Mdg_03g013070	Msi_03g013040	Msy_03g013530	Nucleolin-like	NA	NA	NA	1	1	1	1	1	1	1	1	1	1	1	1	1	1	1	1	1	1	1	1	1	1	1	1	1	1	1	1	1	1	1	1	1	1	1	1	1	1	1	1	1	1
OG20557	Mdg_08g003300	Msi_08g003370	CMatch|chr1_22229386_22232397_100.0_93.5	Patatin	GO:0006629;GO:0009056	GO:0016787	GO:0016020	1	1	1	1	1	1	1	1	1	1	1	1	1	1	1	1	1	1	1	0	1	1	1	1	1	1	1	1	0	1	1	1	1	1	1	1	1	1	1	1	1	1
OG20617	Mdg_05g000820	NA	Msy_05g000910	Bifunctional aspartokinase/homoserine dehydrogenase	GO:0006520;GO:0008152;GO:0009987;GO:0055114	GO:0003824	NA	1	1	1	1	1	1	1	1	1	1	1	1	1	1	1	1	1	1	1	1	1	1	1	1	1	1	1	1	1	1	1	1	1	1	1	1	1	1	1	1	1	1
OG20638	Mdg_17g002930	Msi_17g002490	Msy_17g002410	Ankyrin repeat family protein, putative	NA	GO:0005515	GO:0016020;GO:0016021	1	1	1	1	1	1	1	1	1	1	1	1	1	1	1	1	1	1	1	1	1	1	1	1	1	1	0	1	1	1	1	1	0	1	1	1	1	1	1	1	1	1
OG20646	Mdg_15g034390	Msi_15g034250	CMatch|chr15_47536970_47549230_100.0_98.1	Unknown protein	GO:0009987;GO:0019538	GO:0003723;GO:0030234	NA	1	1	1	1	1	1	1	1	1	1	1	1	1	1	1	1	1	1	1	1	1	1	1	1	1	1	1	1	1	1	1	1	1	1	1	1	1	1	1	1	1	1
OG2072	Mdg_07g006090	Msi_07g005980	CMatch|chr7_6382125_6382907_100.0_97.4	Rust resistance kinase Lr10	GO:0006464	GO:0000166;GO:0016301;GO:0030246	GO:0016020	1	1	1	1	1	1	1	1	1	1	1	1	1	1	1	1	1	1	1	1	1	1	1	1	0	1	1	1	1	1	1	1	1	1	1	1	1	1	1	1	1	1
OG20756	Mdg_02g002860	Msi_02g002800	CMatch|chr2_3910079_3910993_100.0_99.6	sphinganine C4-monooxygenase 1-like	NA	NA	GO:0016020	1	1	1	1	1	1	1	1	1	1	1	1	1	1	1	1	1	1	1	1	1	0	1	1	1	1	1	1	1	1	1	1	1	1	1	1	0	1	1	1	1	1
[truncated: 18,379 more rows]
[truncated: 41 more columns]

[truncated: 4 more sheets: TableS11, TableS12, TableS13, TableS14]
